# Supplementary material for: Diaqua­bis­[bis­(pyrazin-2-yl) sulfide-κN 4]bis­(thio­cyanato-κN)iron(II) monohydrate
Source: Acta Crystallogr Sect E Struct Rep Online. 2013 Mar 9;69(Pt 4):m196. doi: 10.1107/S1600536813006314 (PMC3629478; doi:10.1107/S1600536813006314)
Supplement: Supplementary file 1 [file e-69-0m196-sup1.cif]

##############################################################################
#                                                                            #
# This CIF contains the data in a paper accepted for publication in          #
# Acta Crystallographica Section E. It conforms to the requirements of       #
# Notes for Authors for Acta Crystallographica Section E, and has been       #
# peer reviewed under the auspices of the IUCr Commission on Journals.       #
#                                                                            #
# Full details of the Crystallographic Information File format               #
# are given in the paper "The Crystallographic Information File (CIF):       #
# a New Standard Archive File for Crystallography" by S. R. Hall, F. H.      #
# Allen and I. D. Brown [Acta Cryst. (1991), A47, 655-685].                  #
#                                                                            #
# The current version of the core CIF dictionary is obtainable from          #
# ftp://ftp.iucr.org/pub/cif_core.dic.                                       #
#                                                                            #
# Software is freely available for graphical display of the structure(s)     #
# in this CIF. For information consult the CIF software page                 #
# http://www.iucr.org/resources/cif/software.                                #
#                                                                            #
# This file may be used for bona fide research purposes within the           #
# scientific community so long as proper attribution is given to the journal # 
# article from which it was obtained.                                        #
#                                                                            #
##############################################################################
data_I
_audit_creation_method     SHELXL-97
_chemical_name_systematic
;
Diaquabis[bis(pyrazin-2-yl)
sulfide-\k<i>N</i>^4^]bis(thiocyanato-\k<i>N</i>)iron(II) monohydrate
;
_chemical_name_common     ?
_chemical_formula_moiety     'C18 H16 Fe N10 O2 S4, H2 O'
_chemical_formula_sum     'C18 H18 Fe N10 O3 S4'
_chemical_formula_iupac     '[Fe (N C S)2 (C8 H6 N4 S)2 (H2 O)2], H2 O'
_chemical_formula_weight     606.51
_chemical_melting_point     ?
_symmetry_cell_setting     monoclinic
_symmetry_space_group_name_H-M     'C 2/c'
_symmetry_space_group_name_Hall     '-C 2yc'
loop_
    _symmetry_equiv_pos_as_xyz
    'x, y, z'
    '-x, y, -z+1/2'
    'x+1/2, y+1/2, z'
    '-x+1/2, y+1/2, -z+1/2'
    '-x, -y, -z'
    'x, -y, z-1/2'
    '-x+1/2, -y+1/2, -z'
    'x+1/2, -y+1/2, z-1/2'
_cell_length_a     11.5110(8)
_cell_length_b     15.8583(9)
_cell_length_c     14.8025(12)
_cell_angle_alpha     90.00
_cell_angle_beta     109.770(8)
_cell_angle_gamma     90.00
_cell_volume     2542.9(3)
_cell_formula_units_Z     4
_cell_measurement_reflns_used     10774
_cell_measurement_theta_min     2.34
_cell_measurement_theta_max     26.00
_cell_measurement_temperature     200(2)
_exptl_crystal_description     block
_exptl_crystal_colour     red
_exptl_crystal_size_max     0.2510
_exptl_crystal_size_mid     0.1464
_exptl_crystal_size_min     0.0893
_exptl_crystal_density_diffrn     1.584
_exptl_crystal_density_meas     ?
_exptl_crystal_density_method     'not measured'
_exptl_crystal_F_000     1240
_exptl_absorpt_coefficient_mu     0.964
_exptl_absorpt_correction_type     numerical
_exptl_absorpt_process_details     '(X-SHAPE and X-RED32; Stoe & Cie, 2008)'
_exptl_absorpt_correction_T_min     0.6895
_exptl_absorpt_correction_T_max     0.8587
_exptl_special_details     ?
_diffrn_ambient_temperature     200(2)
_diffrn_radiation_type     MoK\a
_diffrn_radiation_wavelength     0.71073
_diffrn_radiation_source     'fine-focus sealed tube'
_diffrn_radiation_monochromator     graphite
_diffrn_measurement_device_type     'Stoe IPDS-1'
_diffrn_measurement_method     'phi scan'
_diffrn_detector_area_resol_mean     ?
_diffrn_reflns_number     10774
_diffrn_reflns_av_R_equivalents     0.0443
_diffrn_reflns_av_sigmaI/netI     0.0302
_diffrn_reflns_theta_min     2.34
_diffrn_reflns_theta_max     26.00
_diffrn_reflns_theta_full     26.00
_diffrn_measured_fraction_theta_max     0.997
_diffrn_measured_fraction_theta_full     0.997
_diffrn_reflns_limit_h_min     -14
_diffrn_reflns_limit_h_max     13
_diffrn_reflns_limit_k_min     -19
_diffrn_reflns_limit_k_max     19
_diffrn_reflns_limit_l_min     -18
_diffrn_reflns_limit_l_max     18
_diffrn_standards_number     0
_diffrn_standards_interval_count     ?
_diffrn_standards_interval_time     0
_diffrn_standards_decay_%     0
_refine_special_details
;
Refinement of <i>F</i>^2^ against ALL reflections. The weighted <i>R</i>-factor
<i>wR</i> and goodness of fit <i>S</i> are based on <i>F</i>^2^, conventional
<i>R</i>-factors <i>R</i> are based on <i>F</i>, with <i>F</i> set to zero for
negative <i>F</i>^2^. The threshold expression of <i>F</i>^2^ >
\s(<i>F</i>^2^) is used only for calculating <i>R</i>-factors(gt) <i>etc</i>.
and is not relevant to the choice of reflections for refinement.
<i>R</i>-factors based on <i>F</i>^2^ are statistically about twice as large
as those based on <i>F</i>, and <i>R</i>- factors based on ALL data will be
even larger.
;
_reflns_number_total     2496
_reflns_number_gt     2012
_reflns_threshold_expression     I>2\s(I)
_refine_ls_structure_factor_coef     Fsqd
_refine_ls_matrix_type     full
_refine_ls_R_factor_all     0.0529
_refine_ls_R_factor_gt     0.0376
_refine_ls_wR_factor_gt     0.0839
_refine_ls_wR_factor_ref     0.0901
_refine_ls_goodness_of_fit_ref     1.045
_refine_ls_restrained_S_all     1.045
_refine_ls_number_reflns     2496
_refine_ls_number_parameters     165
_refine_ls_number_restraints     0
_refine_ls_hydrogen_treatment     constr
_refine_ls_weighting_scheme     calc
_refine_ls_weighting_details
         'calc w=1/[\s^2^(Fo^2^)+(0.0412P)^2^+5.1033P] where P=(Fo^2^+2Fc^2^)/3'
_atom_sites_solution_hydrogens     geom
_atom_sites_solution_primary     direct
_atom_sites_solution_secondary     difmap
_refine_ls_shift/su_max     0.000
_refine_ls_shift/su_mean     0.000
_refine_diff_density_max     0.520
_refine_diff_density_min     -0.490
_refine_ls_extinction_method     none
_refine_ls_extinction_coef     ?
loop_
    _atom_type_symbol
    _atom_type_description
    _atom_type_scat_dispersion_real
    _atom_type_scat_dispersion_imag
    _atom_type_scat_source
    'C' 'C' 0.0033 0.0016
                         'International Tables Vol C Tables 4.2.6.8 and 6.1.1.4'
    'H' 'H' 0.0000 0.0000
                         'International Tables Vol C Tables 4.2.6.8 and 6.1.1.4'
    'N' 'N' 0.0061 0.0033
                         'International Tables Vol C Tables 4.2.6.8 and 6.1.1.4'
    'S' 'S' 0.1246 0.1234
                         'International Tables Vol C Tables 4.2.6.8 and 6.1.1.4'
    'Cl' 'Cl' 0.1484 0.1585
                         'International Tables Vol C Tables 4.2.6.8 and 6.1.1.4'
    'Fe' 'Fe' 0.3463 0.8444
                         'International Tables Vol C Tables 4.2.6.8 and 6.1.1.4'
    'O' 'O' 0.0106 0.0060
                         'International Tables Vol C Tables 4.2.6.8 and 6.1.1.4'
_computing_data_collection     'X-AREA (Stoe & Cie, 2008)'
_computing_cell_refinement     'X-AREA (Stoe & Cie, 2008)'
_computing_data_reduction     'X-AREA (Stoe & Cie, 2008)'
_computing_structure_solution     'SHELXS97 (Sheldrick, 2008)'
_computing_structure_refinement     'SHELXL97 (Sheldrick, 2008)'
_computing_molecular_graphics
;
XP in SHELXTL (Sheldrick, 2008) and DIAMOND (Brandenburg, 2011)
;
_computing_publication_material
;
XCIF in SHELXTL (Sheldrick, 2008) and publCIF (Westrip, 2010)
;
loop_
    _atom_site_type_symbol
    _atom_site_label
    _atom_site_fract_x
    _atom_site_fract_y
    _atom_site_fract_z
    _atom_site_U_iso_or_equiv
    _atom_site_adp_type
    _atom_site_calc_flag
    _atom_site_refinement_flags
    _atom_site_occupancy
    _atom_site_symmetry_multiplicity
    _atom_site_disorder_assembly
    _atom_site_disorder_group
    Fe Fe1 0.7500 0.7500 0.0000 0.01850(14) Uani d S 1 2 . .
    N N1 0.6524(2) 0.83973(14) 0.05049(17) 0.0283(5) Uani d . 1 1 . .
    C C1 0.5978(2) 0.88512(16) 0.08281(19) 0.0250(6) Uani d . 1 1 . .
    S S1 0.51942(8) 0.94785(6) 0.12789(7) 0.0495(3) Uani d . 1 1 . .
    N N10 0.68155(19) 0.64769(13) 0.07296(16) 0.0217(4) Uani d . 1 1 . .
    C C10 0.5612(2) 0.63655(16) 0.05785(19) 0.0231(5) Uani d . 1 1 . .
    H H10 0.5030 0.6753 0.0184 0.028 Uiso calc R 1 1 . .
    C C11 0.5199(2) 0.56900(16) 0.09904(19) 0.0221(5) Uani d . 1 1 . .
    C C12 0.7178(3) 0.52477(18) 0.1702(2) 0.0309(6) Uani d . 1 1 . .
    H H12 0.7760 0.4863 0.2100 0.037 Uiso calc R 1 1 . .
    C C13 0.7596(2) 0.59152(17) 0.1297(2) 0.0275(6) Uani d . 1 1 . .
    H H13 0.8458 0.5978 0.1424 0.033 Uiso calc R 1 1 . .
    N N11 0.5975(2) 0.51276(14) 0.15487(16) 0.0265(5) Uani d . 1 1 . .
    S S2 0.36039(6) 0.54851(4) 0.07358(6) 0.03024(18) Uani d . 1 1 . .
    N N20 0.1422(2) 0.71530(17) 0.13551(19) 0.0365(6) Uani d . 1 1 . .
    C C20 0.1863(2) 0.64829(19) 0.1039(2) 0.0323(6) Uani d . 1 1 . .
    H H20 0.1322 0.6031 0.0752 0.039 Uiso calc R 1 1 . .
    C C21 0.3091(2) 0.64298(17) 0.1120(2) 0.0264(6) Uani d . 1 1 . .
    C C22 0.3399(4) 0.7716(3) 0.1788(6) 0.129(3) Uani d . 1 1 . .
    H H22 0.3930 0.8179 0.2049 0.155 Uiso calc R 1 1 . .
    C C23 0.2211(3) 0.7764(2) 0.1745(3) 0.0604(12) Uani d . 1 1 . .
    H H23 0.1938 0.8244 0.2000 0.072 Uiso calc R 1 1 . .
    N N21 0.3859(3) 0.7044(2) 0.1476(4) 0.0998(19) Uani d . 1 1 . .
    O O1 0.90576(16) 0.76058(11) 0.12427(13) 0.0264(4) Uani d . 1 1 . .
    H H1O1 0.9775 0.7416 0.1362 0.040 Uiso d R 1 1 . .
    H H2O1 0.9184 0.8036 0.1593 0.040 Uiso d R 1 1 . .
    O O2 0.5000 0.39109(15) 0.2500 0.0247(5) Uani d S 1 2 . .
    H H1O2 0.5302 0.4227 0.2182 0.037 Uiso d R 1 1 . .
loop_
    _atom_site_aniso_label
    _atom_site_aniso_U_11
    _atom_site_aniso_U_22
    _atom_site_aniso_U_33
    _atom_site_aniso_U_12
    _atom_site_aniso_U_13
    _atom_site_aniso_U_23
    Fe1 0.0136(2) 0.0178(2) 0.0259(3) 0.00060(19) 0.00904(18) -0.0007(2)
    N1 0.0268(12) 0.0247(11) 0.0384(13) 0.0029(9) 0.0175(11) -0.0019(10)
    C1 0.0210(13) 0.0266(13) 0.0261(13) 0.0013(11) 0.0064(11) -0.0026(11)
    S1 0.0410(5) 0.0572(5) 0.0516(5) 0.0152(4) 0.0173(4) -0.0235(4)
    N10 0.0191(10) 0.0198(10) 0.0292(11) 0.0009(8) 0.0118(9) 0.0004(9)
    C10 0.0185(12) 0.0223(12) 0.0305(14) 0.0012(10) 0.0110(10) 0.0006(10)
    C11 0.0210(12) 0.0224(12) 0.0266(13) -0.0022(10) 0.0129(10) -0.0066(10)
    C12 0.0261(14) 0.0291(14) 0.0359(15) 0.0035(11) 0.0083(12) 0.0092(12)
    C13 0.0193(12) 0.0259(13) 0.0369(15) 0.0013(10) 0.0091(11) 0.0041(11)
    N11 0.0298(12) 0.0236(11) 0.0283(12) -0.0014(9) 0.0128(10) 0.0030(9)
    S2 0.0229(3) 0.0244(3) 0.0485(4) -0.0060(3) 0.0187(3) -0.0088(3)
    N20 0.0220(12) 0.0396(14) 0.0479(15) 0.0046(11) 0.0118(11) -0.0067(12)
    C20 0.0200(13) 0.0348(15) 0.0402(16) -0.0011(11) 0.0075(12) -0.0097(12)
    C21 0.0240(13) 0.0259(13) 0.0332(14) -0.0038(11) 0.0149(11) -0.0040(11)
    C22 0.058(3) 0.081(3) 0.285(9) -0.046(3) 0.104(4) -0.123(5)
    C23 0.043(2) 0.0392(18) 0.115(4) -0.0091(15) 0.046(2) -0.034(2)
    N21 0.0447(19) 0.068(2) 0.215(5) -0.0369(17) 0.080(3) -0.092(3)
    O1 0.0163(8) 0.0269(9) 0.0335(10) 0.0015(7) 0.0054(7) -0.0062(8)
    O2 0.0325(14) 0.0181(12) 0.0282(14) 0.000 0.0166(11) 0.000
_geom_special_details
;
All e.s.d.'s (except the e.s.d. in the dihedral angle between two l.s. planes)
are estimated using the full covariance matrix. The cell e.s.d.'s are taken
into account individually in the estimation of e.s.d.'s in distances, angles
and torsion angles; correlations between e.s.d.'s in cell parameters are only
used when they are defined by crystal symmetry. An approximate (isotropic)
treatment of cell e.s.d.'s is used for estimating e.s.d.'s involving l.s.
planes.
;
loop_
    _geom_bond_atom_site_label_1
    _geom_bond_atom_site_label_2
    _geom_bond_site_symmetry_2
    _geom_bond_distance
    _geom_bond_publ_flag
    Fe1 O1 7_665 2.0965(17) ?
    Fe1 O1 . 2.0965(17) y
    Fe1 N1 . 2.101(2) y
    Fe1 N1 7_665 2.101(2) ?
    Fe1 N10 . 2.235(2) y
    Fe1 N10 7_665 2.235(2) ?
    N1 C1 . 1.160(3) ?
    C1 S1 . 1.630(3) ?
    N10 C10 . 1.339(3) ?
    N10 C13 . 1.340(3) ?
    C10 C11 . 1.393(4) ?
    C10 H10 . 0.9500 ?
    C11 N11 . 1.333(3) ?
    C11 S2 . 1.775(3) ?
    C12 N11 . 1.339(4) ?
    C12 C13 . 1.381(4) ?
    C12 H12 . 0.9500 ?
    C13 H13 . 0.9500 ?
    S2 C21 . 1.773(3) ?
    N20 C23 . 1.319(4) ?
    N20 C20 . 1.329(4) ?
    C20 C21 . 1.381(4) ?
    C20 H20 . 0.9500 ?
    C21 N21 . 1.302(4) ?
    C22 N21 . 1.340(5) ?
    C22 C23 . 1.349(5) ?
    C22 H22 . 0.9500 ?
    C23 H23 . 0.9500 ?
    O1 H1O1 . 0.8400 ?
    O1 H2O1 . 0.8400 ?
    O2 H1O2 . 0.8400 ?
loop_
    _geom_angle_atom_site_label_1
    _geom_angle_atom_site_label_2
    _geom_angle_atom_site_label_3
    _geom_angle_site_symmetry_1
    _geom_angle_site_symmetry_3
    _geom_angle
    _geom_angle_publ_flag
    O1 Fe1 O1 7_665 . 180.0 ?
    O1 Fe1 N1 7_665 . 87.98(8) ?
    O1 Fe1 N1 . . 92.02(8) ?
    O1 Fe1 N1 7_665 7_665 92.02(8) ?
    O1 Fe1 N1 . 7_665 87.98(8) ?
    N1 Fe1 N1 . 7_665 180.00(12) ?
    O1 Fe1 N10 7_665 . 91.68(8) ?
    O1 Fe1 N10 . . 88.32(8) ?
    N1 Fe1 N10 . . 90.08(8) ?
    N1 Fe1 N10 7_665 . 89.92(8) ?
    O1 Fe1 N10 7_665 7_665 88.32(8) ?
    O1 Fe1 N10 . 7_665 91.68(8) ?
    N1 Fe1 N10 . 7_665 89.92(8) ?
    N1 Fe1 N10 7_665 7_665 90.08(8) ?
    N10 Fe1 N10 . 7_665 180.00(9) ?
    C1 N1 Fe1 . . 175.3(2) ?
    N1 C1 S1 . . 179.1(2) ?
    C10 N10 C13 . . 117.0(2) ?
    C10 N10 Fe1 . . 121.96(17) ?
    C13 N10 Fe1 . . 120.93(17) ?
    N10 C10 C11 . . 121.0(2) ?
    N10 C10 H10 . . 119.5 ?
    C11 C10 H10 . . 119.5 ?
    N11 C11 C10 . . 122.0(2) ?
    N11 C11 S2 . . 115.92(19) ?
    C10 C11 S2 . . 121.9(2) ?
    N11 C12 C13 . . 121.9(2) ?
    N11 C12 H12 . . 119.1 ?
    C13 C12 H12 . . 119.1 ?
    N10 C13 C12 . . 121.5(2) ?
    N10 C13 H13 . . 119.2 ?
    C12 C13 H13 . . 119.2 ?
    C11 N11 C12 . . 116.6(2) ?
    C21 S2 C11 . . 102.11(12) ?
    C23 N20 C20 . . 116.9(3) ?
    N20 C20 C21 . . 121.3(3) ?
    N20 C20 H20 . . 119.3 ?
    C21 C20 H20 . . 119.3 ?
    N21 C21 C20 . . 121.6(3) ?
    N21 C21 S2 . . 120.6(2) ?
    C20 C21 S2 . . 117.8(2) ?
    N21 C22 C23 . . 122.7(3) ?
    N21 C22 H22 . . 118.6 ?
    C23 C22 H22 . . 118.6 ?
    N20 C23 C22 . . 121.1(3) ?
    N20 C23 H23 . . 119.5 ?
    C22 C23 H23 . . 119.5 ?
    C21 N21 C22 . . 116.2(3) ?
    Fe1 O1 H1O1 . . 130.1 ?
    Fe1 O1 H2O1 . . 121.7 ?
    H1O1 O1 H2O1 . . 102.0 ?
loop_
    _geom_hbond_atom_site_label_D
    _geom_hbond_atom_site_label_H
    _geom_hbond_atom_site_label_A
    _geom_hbond_site_symmetry_A
    _geom_hbond_distance_DH
    _geom_hbond_distance_HA
    _geom_hbond_distance_DA
    _geom_hbond_angle_DHA
    O2 H1O2 N11 . 0.84 2.00 2.834(3) 171.0
    O1 H1O1 N20 1_655 0.84 1.94 2.765(3) 165.3
    O1 H2O1 O2 3 0.84 1.94 2.749(3) 162.1
_iucr_refine_instructions_details
;
TITL Fe(NCS)2(2,2'-dipyrazine-sulfid)2(H2O)2_H2O in C2/c
CELL 0.71073  11.5110  15.8583  14.8025  90.000 109.770  90.000
ZERR    4.00   0.0008   0.0009   0.0012   0.000   0.008   0.000
LATT  7
SYMM -X, Y, 0.5-Z
SFAC C H N S CL FE O
UNIT 72 72 40 16 0 4 12
L.S. 10
ACTA
TEMP -73
BOND $H
HTAB
EQIV $1 x+1, y, z
EQIV $2 x+1/2, y+1/2, z
HTAB O2 N11
HTAB O1 N20_$1
HTAB O1 O2_$2
OMIT 1 1 0
WGHT    0.041200    5.103300
FVAR       0.42170
FE1   6    0.750000    0.750000    0.000000    10.50000    0.01364    0.01776 =
         0.02590   -0.00075    0.00904    0.00060
N1    3    0.652396    0.839728    0.050490    11.00000    0.02685    0.02467 =
         0.03844   -0.00186    0.01751    0.00288
C1    1    0.597808    0.885123    0.082805    11.00000    0.02101    0.02663 =
         0.02605   -0.00260    0.00643    0.00129
S1    4    0.519420    0.947847    0.127895    11.00000    0.04102    0.05720 =
         0.05161   -0.02346    0.01727    0.01521
N10   3    0.681550    0.647695    0.072959    11.00000    0.01906    0.01977 =
         0.02921    0.00039    0.01181    0.00089
C10   1    0.561157    0.636548    0.057854    11.00000    0.01852    0.02226 =
         0.03053    0.00059    0.01103    0.00118
AFIX  43
H10   2    0.502955    0.675303    0.018443    11.00000   -1.20000
AFIX   0
C11   1    0.519920    0.569002    0.099036    11.00000    0.02098    0.02239 =
         0.02664   -0.00664    0.01295   -0.00222
C12   1    0.717791    0.524775    0.170175    11.00000    0.02609    0.02913 =
         0.03592    0.00916    0.00829    0.00348
AFIX  43
H12   2    0.776021    0.486277    0.210026    11.00000   -1.20000
AFIX   0
C13   1    0.759634    0.591524    0.129692    11.00000    0.01932    0.02590 =
         0.03690    0.00415    0.00905    0.00125
AFIX  43
H13   2    0.845778    0.597773    0.142354    11.00000   -1.20000
AFIX   0
N11   3    0.597495    0.512758    0.154868    11.00000    0.02979    0.02364 =
         0.02830    0.00296    0.01276   -0.00143
S2    4    0.360390    0.548514    0.073577    11.00000    0.02293    0.02440 =
         0.04847   -0.00875    0.01874   -0.00598
N20   3    0.142222    0.715302    0.135506    11.00000    0.02200    0.03963 =
         0.04793   -0.00672    0.01184    0.00465
C20   1    0.186306    0.648292    0.103925    11.00000    0.01998    0.03485 =
         0.04018   -0.00974    0.00755   -0.00113
AFIX  43
H20   2    0.132207    0.603120    0.075220    11.00000   -1.20000
AFIX   0
C21   1    0.309134    0.642980    0.111978    11.00000    0.02404    0.02587 =
         0.03320   -0.00398    0.01487   -0.00380
C22   1    0.339857    0.771647    0.178772    11.00000    0.05769    0.08052 =
         0.28480   -0.12294    0.10400   -0.04626
AFIX  43
H22   2    0.393019    0.817918    0.204924    11.00000   -1.20000
AFIX   0
C23   1    0.221106    0.776355    0.174518    11.00000    0.04251    0.03916 =
         0.11465   -0.03398    0.04642   -0.00905
AFIX  43
H23   2    0.193832    0.824422    0.200034    11.00000   -1.20000
AFIX   0
N21   3    0.385947    0.704430    0.147649    11.00000    0.04474    0.06752 =
         0.21483   -0.09220    0.08003   -0.03690
O1    7    0.905756    0.760582    0.124272    11.00000    0.01634    0.02694 =
         0.03353   -0.00617    0.00544    0.00151
AFIX   3
H1O1  2    0.977546    0.741642    0.136202    11.00000   -1.50000
H2O1  2    0.918366    0.803632    0.159332    11.00000   -1.50000
AFIX   0
O2    7    0.500000    0.391089    0.250000    10.50000    0.03255    0.01811 =
         0.02817    0.00000    0.01656    0.00000
AFIX   3
H1O2  2    0.530210    0.422719    0.218160    11.00000   -1.50000
HKLF 4
REM  Fe(NCS)2(2,2'-dipyrazine-sulfid)2(H2O)2_H2O in C2/c
REM R1 =  0.0376 for   2012 Fo > 4sig(Fo)  and  0.0529 for all   2496 data
REM    165 parameters refined using      0 restraints
END
WGHT      0.0416      5.1564
REM Highest difference peak  0.520,  deepest hole -0.490,  1-sigma level  0.064
Q1    1   0.3554  0.7461  0.2181  11.00000  0.05    0.52
Q2    1   0.3191  0.7782  0.1380  11.00000  0.05    0.45
Q3    1   0.3978  0.6833  0.1841  11.00000  0.05    0.43
Q4    1   0.3650  0.7189  0.1157  11.00000  0.05    0.42
Q5    1   0.5148  0.9036  0.1515  11.00000  0.05    0.42
Q6    1   0.3369  0.5800  0.0283  11.00000  0.05    0.27
Q7    1   0.3800  0.8395  0.1670  11.00000  0.05    0.26
Q8    1   0.4016  0.7957  0.2755  11.00000  0.05    0.23
Q9    1   0.4583  0.5705  0.0896  11.00000  0.05    0.21
Q10   1   0.5660  0.9551  0.1178  11.00000  0.05    0.21
Q11   1   0.5443  0.5933  0.0697  11.00000  0.05    0.21
Q12   1   0.2458  0.6596  0.0868  11.00000  0.05    0.20
Q13   1   0.7170  0.6204  0.1067  11.00000  0.05    0.18
Q14   1   0.4153  0.9908  0.0598  11.00000  0.05    0.18
Q15   1   0.4805  0.9500  0.0887  11.00000  0.05    0.18
Q16   1   0.5422  0.5508  0.1217  11.00000  0.05    0.18
Q17   1   0.5953  0.4892  0.1778  11.00000  0.05    0.17
Q18   1   0.6160  0.6443  0.0788  11.00000  0.05    0.17
Q19   1   0.2074  0.8133  0.2527  11.00000  0.05    0.17
Q20   1   0.6571  0.5322  0.1700  11.00000  0.05    0.17
;
data_global
_journal_date_recd_electronic     2013-03-04
_journal_date_accepted     2013-03-05
_journal_name_full     'Acta Crystallographica, Section E'
_journal_year     2013
_journal_volume     69
_journal_issue      4
_journal_page_first     m196
_journal_page_last     m196
_journal_paper_category     QM
_journal_paper_doi     10.1107/S1600536813006314
_journal_coeditor_code     BT6895
_publ_contact_author
;
      Susanne W\"ohlert
      Institut f\"ur Anorganische Chemie
      Christian-Albrechts-Universit\"at Kiel
      Max-Eyth Strasse 2
      D-24118 Kiel
      Germany
;
_publ_contact_author_email     swoehlert@ac.uni-kiel.de
_publ_contact_author_fax     '(+)431-880-1520'
_publ_contact_author_phone     '(+)431-880-5546'
_publ_section_title
;
Diaquabis[bis(pyrazin-2-yl)
sulfide-\k<i>N</i>^4^]bis(thiocyanato-\k<i>N</i>)iron(II) monohydrate
;
loop_
    _publ_author_name
    _publ_author_footnote
    _publ_author_address
    'W\"ohlert, Susanne' .
;
Institut f\"ur Anorganische Chemie
Christian-Albrechts-Universit\"at Kiel
Max-Eyth-Strasse 2
24118 Kiel
Germany
;
    'Je\&s, Inke' .
;
Institut f\"ur Anorganische Chemie
Christian-Albrechts-Universit\"at Kiel
Max-Eyth-Strasse 2
24118 Kiel
Germany
;
    'N\"ather, Christian' .
;
Institut f\"ur Anorganische Chemie
Christian-Albrechts-Universit\"at Kiel
Max-Eyth-Strasse 2
24118 Kiel
Germany
;
