# Supplementary material for: Diaqua­bis­[bis­(pyrazin-2-yl) sulfide-κN 4]bis­(thio­cyanato-κN)iron(II) monohydrate
Source: Acta Crystallogr Sect E Struct Rep Online. 2013 Mar 9;69(Pt 4):m196. doi: 10.1107/S1600536813006314 (PMC3629478; doi:10.1107/S1600536813006314)
Supplement: Supplementary file 2 [file e-69-0m196-Isup2.hkl]

# 
# h,k,l, Fc-squared, Fo-squared, sigma(Fo-squared) and status flag 
# 
data_I
_shelx_title ' Fe(NCS)2(2,2'-dipyrazine-sulfid)2(H2O)2_H2O in C2/c' 
_shelx_refln_list_code          4 
_shelx_F_calc_maximum      231.73 
_exptl_crystal_F_000      1240.00 
_reflns_d_resolution_high  0.8105 
 
loop_ 
 _symmetry_equiv_pos_as_xyz 
 'x, y, z' 
 '-x, y, -z+1/2' 
 'x+1/2, y+1/2, z' 
 '-x+1/2, y+1/2, -z+1/2' 
 '-x, -y, -z' 
 'x, -y, z-1/2' 
 '-x+1/2, -y+1/2, -z' 
 'x+1/2, -y+1/2, z-1/2' 
 
_cell_length_a    11.5110 
_cell_length_b    15.8583 
_cell_length_c    14.8025 
_cell_angle_alpha  90.000 
_cell_angle_beta  109.770 
_cell_angle_gamma  90.000 
 
_shelx_F_squared_multiplier     1.000 
 
loop_ 
 _refln_index_h 
 _refln_index_k 
 _refln_index_l 
 _refln_F_squared_calc 
 _refln_F_squared_meas 
 _refln_F_squared_sigma 
 _refln_observed_status 
   2   0   0     8569.87     7271.42    145.58 o 
   4   0   0       33.90      115.89     68.48 o 
   6   0   0      559.44      498.67     57.36 o 
   8   0   0    14063.51    14491.80    156.89 o 
  10   0   0      892.42      994.67     51.20 o 
  12   0   0     1567.60     1570.77     58.15 o 
   3   1   0    12750.88    12343.00    106.15 o 
   5   1   0     1546.64     1274.72     45.57 o 
   7   1   0        0.10       10.10     58.18 o 
   9   1   0        0.59       70.75     35.29 o 
  11   1   0      628.52      730.90     42.22 o 
  13   1   0       17.39       16.06     43.70 o 
   0   2   0     4298.07     3661.14    111.89 o 
   2   2   0    40159.01    38849.13    239.66 o 
   4   2   0      673.38      770.17     52.63 o 
   6   2   0     9504.79     8858.15    115.48 o 
   8   2   0       19.20        1.69     48.99 o 
  10   2   0      837.11      767.67     36.33 o 
  12   2   0     2030.75     1904.72     46.73 o 
   1   3   0       16.42       30.79     46.69 o 
   3   3   0    23348.51    22585.90    182.65 o 
   5   3   0     4988.89     5209.67     56.37 o 
   7   3   0     2211.40     2298.86     56.09 o 
   9   3   0        2.99      -12.77     36.23 o 
  11   3   0     1018.59     1042.46     40.90 o 
  13   3   0      402.51      414.54     41.35 o 
   0   4   0    14641.33    13472.04    278.42 o 
   2   4   0     4596.39     4934.96    271.71 o 
   4   4   0       31.76       13.53     51.83 o 
   6   4   0    11221.41    11506.26    118.82 o 
   8   4   0    10944.18    11080.24    130.57 o 
  10   4   0     1940.76     1982.17     44.48 o 
  12   4   0       90.00      131.37     43.62 o 
   1   5   0      691.86      677.95     41.56 o 
   3   5   0     1728.03     1530.29     52.25 o 
   5   5   0     4077.65     3833.43     60.73 o 
   7   5   0     3012.81     2961.78     59.27 o 
   9   5   0     3113.33     3152.98     43.34 o 
  11   5   0       72.08       59.15     40.66 o 
   0   6   0    14201.47    13509.00    255.12 o 
   2   6   0       27.96       72.40     37.17 o 
   4   6   0    12459.49    12912.24    154.60 o 
   6   6   0     3461.10     3648.13     73.72 o 
   8   6   0    13733.65    12970.87    218.30 o 
  10   6   0     2068.67     2208.00     53.51 o 
  12   6   0     1699.39     1643.43     55.39 o 
   1   7   0      566.51      632.24     37.73 o 
   3   7   0      892.94      868.26     40.46 o 
   5   7   0     2291.50     2260.57     47.37 o 
   7   7   0      434.98      464.04     50.68 o 
   9   7   0      102.81       81.54     52.37 o 
  11   7   0      421.80      545.45     74.62 o 
   0   8   0     3625.40     3533.67    114.98 o 
   2   8   0    12272.36    12134.63    175.06 o 
   4   8   0     1065.69      961.78     32.22 o 
   6   8   0    15955.47    16782.13    414.86 o 
   8   8   0      474.39      476.38     44.94 o 
  10   8   0        5.89      121.50     47.38 o 
  12   8   0     1644.72     1463.43     60.32 o 
   1   9   0      677.41      566.55     34.65 o 
   3   9   0     8358.26     8226.95     99.05 o 
   5   9   0     1255.10     1275.88     48.05 o 
   7   9   0      853.65      861.49     48.16 o 
   9   9   0      813.87      918.30     51.26 o 
  11   9   0      923.76      900.12     42.47 o 
   0  10   0    34747.46    34362.37    294.40 o 
   2  10   0     2000.76     2174.78     51.14 o 
   4  10   0      882.23      935.08     44.54 o 
   6  10   0     1453.43     1460.70    102.54 o 
   8  10   0      817.67      903.87     52.67 o 
  10  10   0     2393.95     2347.71     58.22 o 
   1  11   0       44.93       81.05     38.12 o 
   3  11   0     7209.43     7300.09     80.17 o 
   5  11   0      571.53      646.96     35.06 o 
   7  11   0       65.85       71.14     74.96 o 
   9  11   0       19.97      -33.57     41.72 o 
  11  11   0     1006.80     1142.19     54.42 o 
   0  12   0      115.59      115.69     52.13 o 
   2  12   0     4240.97     4461.43     61.30 o 
   4  12   0     4602.88     4622.77     48.32 o 
   6  12   0     4329.52     4491.64     59.39 o 
   8  12   0      159.46      232.35     53.44 o 
  10  12   0      124.64      261.35    112.65 o 
   1  13   0       79.76       97.46     35.51 o 
   3  13   0     1443.31     1462.09     36.42 o 
   5  13   0       10.20      -20.70     45.46 o 
   7  13   0     1971.33     1766.64     52.55 o 
   9  13   0       66.85       51.42     53.38 o 
   0  14   0      429.64      460.01     46.84 o 
   2  14   0      411.95      409.98     36.81 o 
   4  14   0      650.31      730.84     44.90 o 
   6  14   0     3383.74     3201.82     44.73 o 
   8  14   0     3601.81     3732.02     54.01 o 
   1  15   0      141.57      152.25     36.11 o 
   3  15   0       72.36       -5.00     43.05 o 
   5  15   0        0.08      -38.84     38.84 o 
   7  15   0        0.36       37.78     66.77 o 
   0  16   0      421.09      328.46     58.93 o 
   2  16   0      440.61      374.66     40.63 o 
   4  16   0      957.75      931.72     36.91 o 
   6  16   0     1030.37     1146.22     48.32 o 
   1  17   0        0.87       -3.22     36.21 o 
   3  17   0       80.99      106.15     53.29 o 
   5  17   0      169.52      191.56     43.32 o 
   0  18   0        6.75      -50.89     55.73 o 
   2  18   0     1882.39     1774.67     46.69 o 
   4  18   0     1658.98     1645.27     42.28 o 
   1  19   0      156.56      150.36     41.32 o 
   3  19   0      269.54      306.34     49.10 o 
 -13   1   1     4268.76     4152.64     71.69 o 
 -11   1   1     1961.04     1924.20     46.97 o 
  -9   1   1     2365.92     2327.78     53.52 o 
  -7   1   1     7605.72     7513.60    131.31 o 
  -5   1   1    21090.44    21044.03    269.66 o 
  -3   1   1       32.77       73.08     52.16 o 
  -1   1   1     1980.72      879.93    494.59 o 
   1   1   1    16046.00    14785.64    101.55 o 
   3   1   1     1636.77     1719.33     63.62 o 
   5   1   1    18805.86    19080.16    288.11 o 
   7   1   1     1212.08     1212.97     50.67 o 
   9   1   1      281.01      293.65     45.27 o 
  11   1   1     1305.45     1281.67     39.23 o 
  13   1   1     1747.42     1543.99     47.06 o 
 -12   2   1      551.98      498.75     38.01 o 
 -10   2   1      423.59      310.78     35.01 o 
  -8   2   1       22.56       35.13     43.65 o 
  -6   2   1     4703.25     4704.27     68.47 o 
  -4   2   1     4345.98     4277.84     52.18 o 
  -2   2   1     4400.96     3681.69     91.87 o 
   0   2   1     4850.46     4140.52     65.68 o 
   2   2   1    29710.63    28622.22    169.23 o 
   4   2   1     1635.94     1459.47     47.22 o 
   6   2   1     1684.73     1818.26     46.29 o 
   8   2   1      945.36      986.71     49.95 o 
  10   2   1     2615.70     2745.87     54.98 o 
  12   2   1        4.92       33.72     40.28 o 
 -13   3   1       34.42       63.91     40.20 o 
 -11   3   1     3074.85     3290.65     45.61 o 
  -9   3   1     2846.61     2838.91     42.70 o 
  -7   3   1     6247.96     6684.47    119.26 o 
  -5   3   1        7.64       23.91     39.52 o 
  -3   3   1     5114.21     4751.50     73.63 o 
   1   3   1     6948.72     6883.91     77.42 o 
   3   3   1     4782.47     4401.49     69.01 o 
   5   3   1       57.84      144.03     44.64 o 
   7   3   1     7237.22     7260.92    141.34 o 
   9   3   1      143.19      130.87     43.83 o 
  11   3   1     2011.36     2092.62     40.38 o 
 -12   4   1      236.40      275.91     50.43 o 
 -10   4   1       80.67       88.06     44.71 o 
  -8   4   1     2376.70     2491.53     46.38 o 
  -6   4   1     3164.49     3122.86     46.22 o 
  -4   4   1     1827.34     1631.48     52.42 o 
  -2   4   1       28.05      546.91    253.66 o 
   0   4   1        0.17       79.67     48.25 o 
   2   4   1    35282.23    35004.07    142.65 o 
   4   4   1      442.05      337.40     46.55 o 
   6   4   1      284.30      284.44     33.48 o 
   8   4   1     1389.52     1490.11     50.80 o 
  10   4   1     1577.90     1618.69     50.14 o 
  12   4   1      100.48       85.88     42.26 o 
 -13   5   1     5184.10     4837.80     65.10 o 
 -11   5   1     1249.84     1219.37     50.26 o 
  -9   5   1       72.59       51.06     66.53 o 
  -7   5   1    10826.21    11336.65    324.97 o 
  -5   5   1    19060.13    18010.90    357.11 o 
  -3   5   1    24064.43    24502.04    122.80 o 
  -1   5   1     3207.12     3446.79     56.98 o 
   1   5   1     4785.62     4464.85     58.69 o 
   3   5   1     4118.07     3886.73     86.15 o 
   5   5   1    47347.39    48027.27    241.75 o 
   7   5   1      430.63      394.34     46.82 o 
   9   5   1      406.18      428.44     46.97 o 
  11   5   1       10.00        3.39     37.74 o 
 -12   6   1      750.30      850.41     88.28 o 
 -10   6   1      232.66      177.11     60.02 o 
  -8   6   1    10015.04    10173.58     77.67 o 
  -6   6   1      155.82      114.21     49.20 o 
  -4   6   1     7803.55     7495.89    134.96 o 
  -2   6   1     3144.86     3412.44     45.50 o 
   0   6   1        9.17       41.62     39.52 o 
   2   6   1     2236.17     1911.52     46.40 o 
   4   6   1     5649.48     5883.95     54.38 o 
   6   6   1       94.20       72.20     54.37 o 
   8   6   1       60.99       23.75     50.42 o 
  10   6   1     1116.70     1306.47     44.25 o 
  12   6   1       15.02       10.68     51.84 o 
 -11   7   1     2550.82     2498.66     40.98 o 
  -9   7   1     5554.81     5776.16     52.83 o 
  -7   7   1     7276.03     7488.21    131.50 o 
  -5   7   1     2194.79     1875.01     47.48 o 
  -3   7   1      491.46      522.48     37.85 o 
  -1   7   1    51236.93    50389.32    933.08 o 
   1   7   1       31.93        0.07     35.39 o 
   3   7   1      958.10     1228.86    343.34 o 
   5   7   1       63.54      104.19     47.64 o 
   7   7   1    11746.63    12207.29    218.44 o 
   9   7   1       50.99       93.59     51.72 o 
  11   7   1     1028.04     1033.33    136.69 o 
 -12   8   1      159.41      210.36     85.06 o 
 -10   8   1     2756.88     2740.44     39.83 o 
  -8   8   1      976.21     1004.17     47.52 o 
  -6   8   1     2041.12     2198.31     73.71 o 
  -4   8   1       93.76       44.43     35.14 o 
  -2   8   1      112.38       48.81     35.03 o 
   0   8   1     3919.86     4007.84     47.60 o 
   2   8   1     4877.66     4731.81     75.61 o 
   4   8   1      141.60      167.35     41.13 o 
   6   8   1     1556.10     1584.71     55.10 o 
   8   8   1     5492.96     5316.00     90.72 o 
  10   8   1        8.96      116.52     41.61 o 
 -11   9   1      100.27      125.38     53.90 o 
  -9   9   1      376.23      373.80     50.99 o 
  -7   9   1     1767.22     1649.72     39.66 o 
  -5   9   1     2646.29     2443.14     54.59 o 
  -3   9   1      495.16      725.11     34.93 o 
  -1   9   1     2895.31     3011.14     36.97 o 
   1   9   1     9273.44     8756.45    139.73 o 
   3   9   1     2029.02     2197.66     53.10 o 
   5   9   1     7144.58     7199.40    121.65 o 
   7   9   1     1969.43     2131.64     58.52 o 
   9   9   1       65.89       16.07     48.27 o 
  11   9   1     2474.14     2506.50     68.94 o 
 -10  10   1      187.88      232.13     46.04 o 
  -8  10   1        2.42      -23.55     52.78 o 
  -6  10   1      203.02      254.15     40.63 o 
  -4  10   1      171.16      186.26     34.53 o 
  -2  10   1     1080.34     1273.53     40.78 o 
   0  10   1       31.92       54.67     31.08 o 
   2  10   1      368.15      468.27     44.76 o 
   4  10   1      598.22      721.53     43.69 o 
   6  10   1       53.58       68.18     42.48 o 
   8  10   1        1.36      -10.28     44.93 o 
  10  10   1      235.81      258.20     61.06 o 
 -11  11   1      267.35      205.97     39.90 o 
  -9  11   1     3409.86     3362.79     70.89 o 
  -7  11   1     4971.93     5164.87     59.94 o 
  -5  11   1       81.02       93.00     43.00 o 
  -3  11   1     3873.99     3997.69     51.59 o 
  -1  11   1     2296.45     2321.91     41.15 o 
   1  11   1     5449.43     5311.04     85.45 o 
   3  11   1      189.47      113.34     37.97 o 
   5  11   1     6190.45     6222.62     49.52 o 
   7  11   1      344.14      546.91     89.12 o 
   9  11   1     1241.52     1268.98     43.94 o 
 -10  12   1      151.67      105.01     54.88 o 
  -8  12   1        0.92      -38.97     38.97 o 
  -6  12   1      300.00      282.99     44.23 o 
  -4  12   1      884.03      788.49     34.56 o 
  -2  12   1        5.28        7.10     36.24 o 
   0  12   1      144.37      154.25     36.79 o 
   2  12   1        0.44      -29.90     41.35 o 
   4  12   1       13.94      -32.84     39.16 o 
   6  12   1     1913.23     1847.04     48.26 o 
   8  12   1      751.21      750.88     45.06 o 
  10  12   1      738.56      607.08     52.57 o 
  -9  13   1     1637.69     1564.77     76.94 o 
  -7  13   1     1362.13     1423.28     37.57 o 
  -5  13   1       50.19       16.65     42.68 o 
  -3  13   1      346.88      384.27     30.56 o 
  -1  13   1    18846.91    19520.30    171.65 o 
   1  13   1     4103.37     4292.20     54.10 o 
   3  13   1     3251.33     3199.39     42.16 o 
   5  13   1      621.28      710.78     55.12 o 
   7  13   1     5990.85     5815.88     91.83 o 
   9  13   1     1283.07     1220.34     54.52 o 
  -8  14   1       60.96       -3.26     55.29 o 
  -6  14   1      335.13      316.72     44.82 o 
  -4  14   1     1557.32     1531.11     36.86 o 
  -2  14   1     1472.23     1540.54     35.90 o 
   0  14   1       32.06       46.30     32.32 o 
   2  14   1     3479.36     3397.76     40.93 o 
   4  14   1     1375.52     1404.85     43.73 o 
   6  14   1      468.13      425.65     41.30 o 
   8  14   1       21.72      143.47     85.52 o 
  -7  15   1     1783.48     1791.83    107.82 o 
  -5  15   1     3626.71     3811.19     44.12 o 
  -3  15   1     1269.74     1384.95     36.53 o 
  -1  15   1        9.41       22.14     37.77 o 
   1  15   1      611.02      770.00     42.87 o 
   3  15   1     1442.00     1482.48     46.36 o 
   5  15   1     3421.67     3318.88     45.09 o 
   7  15   1        3.43      -54.12     54.12 o 
  -6  16   1       20.39       37.82     43.04 o 
  -4  16   1      300.50      319.15     40.23 o 
  -2  16   1     1300.15     1269.98     37.01 o 
   0  16   1     2654.90     2696.25     39.43 o 
   2  16   1     3810.39     3892.53     55.12 o 
   4  16   1      145.48      237.15     37.84 o 
   6  16   1      104.95       86.25     42.21 o 
  -5  17   1       22.70       -3.65     42.44 o 
  -3  17   1      249.61      247.73     43.71 o 
  -1  17   1     2468.59     2583.26     45.11 o 
   1  17   1     2867.56     2760.65     42.86 o 
   3  17   1        4.80       33.51     44.83 o 
   5  17   1      427.36      333.44     36.22 o 
  -4  18   1       25.19       73.06     43.29 o 
  -2  18   1      100.23      157.03     44.11 o 
   0  18   1      270.00      133.88     45.24 o 
   2  18   1     2027.40     2126.24     45.29 o 
   4  18   1      673.35      708.12     44.31 o 
  -3  19   1      876.39     1000.28     45.08 o 
  -1  19   1      407.48      357.04     46.47 o 
   1  19   1      278.32      395.08     41.59 o 
 -12   0   2     5033.39     4987.62    128.61 o 
 -10   0   2     4110.61     4249.05     68.79 o 
  -8   0   2     5744.33     5327.32     85.69 o 
  -6   0   2    10914.50    12187.93    300.90 o 
  -4   0   2      133.50      140.98     64.07 o 
  -2   0   2     3244.58     2770.95     97.89 o 
   2   0   2    15046.27    14285.56    223.91 o 
   4   0   2      760.66      713.52     61.54 o 
   6   0   2    16306.94    16770.93     95.34 o 
   8   0   2      109.97      113.14     61.39 o 
  10   0   2     5505.43     5910.96     85.02 o 
  12   0   2       76.95      111.19     55.05 o 
 -13   1   2      107.46       98.73     40.65 o 
 -11   1   2     1971.99     1961.94     42.98 o 
  -9   1   2     6617.63     6710.16     48.76 o 
  -7   1   2      121.65      158.85     31.80 o 
  -5   1   2     7563.52     8260.32     56.14 o 
  -3   1   2    17164.30    16372.55    145.31 o 
  -1   1   2      314.96      388.81     53.78 o 
   1   1   2     1370.91     1172.17     57.01 o 
   3   1   2     3296.21     3234.97     58.64 o 
   5   1   2     5991.37     6030.15     89.17 o 
   7   1   2     3283.52     3513.63     52.18 o 
   9   1   2      620.66      590.98     42.29 o 
  11   1   2       23.21        1.50     43.80 o 
 -12   2   2      753.63      696.61     39.60 o 
 -10   2   2      733.90      787.17     35.95 o 
  -8   2   2     4378.43     4835.18     49.17 o 
  -6   2   2    18714.26    18221.81    168.12 o 
  -4   2   2      104.54      157.57     49.86 o 
  -2   2   2    17102.47    15442.54    209.70 o 
   0   2   2     3050.62     2894.45     64.13 o 
   2   2   2     1164.82      956.50     53.71 o 
   4   2   2    53697.14    55600.09    336.39 o 
   6   2   2      613.82      759.73     39.52 o 
   8   2   2       93.35       62.89     42.93 o 
  10   2   2      149.03      200.33     47.45 o 
  12   2   2     7823.01     7924.90    105.95 o 
 -13   3   2      428.38      506.90     47.81 o 
 -11   3   2       12.10        3.33     45.41 o 
  -9   3   2     1905.39     1953.26     43.87 o 
  -7   3   2        3.28      -11.08     39.28 o 
  -5   3   2     1642.41     1400.61     41.94 o 
  -3   3   2      123.04       85.70     45.53 o 
  -1   3   2     9482.48     8995.91    115.88 o 
   1   3   2     2461.00     2444.65     58.96 o 
   3   3   2     2388.78     2410.65     60.28 o 
   5   3   2       86.32       74.73     42.47 o 
   7   3   2     6161.87     6566.27     60.43 o 
   9   3   2     2544.53     2569.79     62.76 o 
  11   3   2      417.13      328.10     45.73 o 
 -12   4   2      447.48      500.62     43.18 o 
 -10   4   2      104.66      131.49     39.02 o 
  -8   4   2     5587.12     5849.55     63.33 o 
  -6   4   2        6.94        3.63     33.29 o 
  -4   4   2     7241.22     7267.60     65.25 o 
  -2   4   2    15124.97    13512.54    310.28 o 
   0   4   2     1231.82     1381.06     56.82 o 
   2   4   2     2818.64     2842.58     58.41 o 
   4   4   2    12263.24    12417.87    118.94 o 
   6   4   2     6639.20     6742.87     63.05 o 
   8   4   2     5812.30     6041.99     57.12 o 
  10   4   2     3959.60     3880.80     57.23 o 
  12   4   2     1045.95      984.92     42.71 o 
 -13   5   2       34.42       -0.67     54.54 o 
 -11   5   2      376.67      394.30     49.32 o 
  -9   5   2     1746.74     1743.01     50.09 o 
  -7   5   2      933.74      973.61     72.73 o 
  -5   5   2      249.89      179.32     46.92 o 
  -3   5   2        4.34      -22.76     43.63 o 
  -1   5   2       57.50       89.93     43.64 o 
   1   5   2      140.50      123.14     42.63 o 
   3   5   2     2034.79     2074.68     46.75 o 
   5   5   2        8.70      -35.48     41.97 o 
   7   5   2      209.37      213.17     44.06 o 
   9   5   2     1507.85     1510.18     56.59 o 
  11   5   2       17.94       -0.88     42.18 o 
 -12   6   2     1518.17     1564.50     57.41 o 
 -10   6   2       50.89      163.27     51.78 o 
  -8   6   2     6336.25     6501.99    114.09 o 
  -6   6   2     4703.48     4836.91    129.69 o 
  -4   6   2     6679.74     6835.82     59.86 o 
  -2   6   2    27814.33    27467.78    296.65 o 
   0   6   2     1026.47      891.84     44.75 o 
   2   6   2      739.25     1045.92     37.84 o 
   4   6   2      739.74      635.11     43.97 o 
   6   6   2    10596.91    11473.92     74.45 o 
   8   6   2      930.22      970.03     48.24 o 
  10   6   2     2103.31     2187.77     64.38 o 
  12   6   2       67.60       19.74     44.64 o 
 -11   7   2      163.63      166.88     53.20 o 
  -9   7   2      549.87      564.11     40.13 o 
  -7   7   2     4869.14     4956.04    102.49 o 
  -5   7   2      309.24      431.41     44.69 o 
  -3   7   2    18578.78    20090.13    169.20 o 
  -1   7   2        0.01        4.50     35.37 o 
   1   7   2     2457.22     2804.02     47.11 o 
   3   7   2     5174.77     5963.78     54.10 o 
   5   7   2      982.38     1166.88     53.98 o 
   7   7   2      264.35      318.15     49.95 o 
   9   7   2      693.17      817.11     53.94 o 
  11   7   2       48.81       76.03     39.81 o 
 -12   8   2        3.78      -52.40     52.40 o 
 -10   8   2     1314.35     1317.95     45.05 o 
  -8   8   2      273.99      280.66     47.12 o 
  -6   8   2    17786.98    18882.37    326.89 o 
  -4   8   2     1785.44     1723.75     33.61 o 
  -2   8   2      130.28       92.89     33.18 o 
   0   8   2     1261.72     1142.57     36.72 o 
   2   8   2     9828.38    10063.07    104.19 o 
   4   8   2     7822.50     7867.81     76.92 o 
   6   8   2      870.40      876.23     48.36 o 
   8   8   2      859.98      858.45     54.80 o 
  10   8   2       32.60       32.63     50.20 o 
 -11   9   2       21.89      119.91     79.27 o 
  -9   9   2      424.77      522.13     47.10 o 
  -7   9   2      136.92      140.45     49.53 o 
  -5   9   2       49.63        9.28     47.00 o 
  -3   9   2      130.36      165.04     27.12 o 
  -1   9   2      121.80      142.62     34.98 o 
   1   9   2     8878.18     9003.00    160.58 o 
   3   9   2      107.11      130.43     38.55 o 
   5   9   2       18.24       10.02     36.54 o 
   7   9   2     1663.05     1826.53     46.95 o 
   9   9   2     2732.88     2490.75     51.73 o 
  11   9   2       15.62      -17.10     69.66 o 
 -10  10   2     1945.03     1891.03     50.18 o 
  -8  10   2     5081.63     5385.71     64.35 o 
  -6  10   2     4521.98     4479.47     58.77 o 
  -4  10   2      715.62      674.07     42.17 o 
  -2  10   2     9838.28     9818.91     53.01 o 
   0  10   2    20782.16    22420.28    383.72 o 
   2  10   2      465.20      507.73     47.42 o 
   4  10   2      241.46      402.22     45.97 o 
   6  10   2     6474.23     6633.34    117.60 o 
   8  10   2      397.11      395.96     89.77 o 
  10  10   2     1383.68     1140.38     49.81 o 
 -11  11   2      713.06      741.02    103.13 o 
  -9  11   2     3262.33     3123.48     53.45 o 
  -7  11   2      804.18      841.86     40.63 o 
  -5  11   2       49.31       27.31     44.13 o 
  -3  11   2     5292.54     5534.87     44.71 o 
  -1  11   2      410.75      374.30     38.42 o 
   1  11   2    11068.19    11097.80    129.30 o 
   3  11   2       54.96       92.77     44.54 o 
   5  11   2     1058.60     1038.53     47.13 o 
   7  11   2      243.71      193.19     46.15 o 
   9  11   2      604.52      642.35     42.50 o 
 -10  12   2      419.37      474.14     80.12 o 
  -8  12   2     1703.97     1648.50    103.00 o 
  -6  12   2     5557.03     5611.87     61.93 o 
  -4  12   2     1089.14     1108.69     33.73 o 
  -2  12   2     1004.49     1055.13     38.65 o 
   0  12   2      845.79      883.95     37.62 o 
   2  12   2     4842.27     5126.77     51.02 o 
   4  12   2     8862.24     9335.33    221.43 o 
   6  12   2       92.58       61.09     43.60 o 
   8  12   2       50.03      -16.14     49.15 o 
  -9  13   2     1421.23     1425.18     51.09 o 
  -7  13   2      227.23      330.86     50.21 o 
  -5  13   2      343.35      317.41     30.62 o 
  -3  13   2     2594.72     2596.32     37.33 o 
  -1  13   2      996.01     1032.05     39.89 o 
   1  13   2      260.93      265.19     38.17 o 
   3  13   2       24.55       -7.05     29.12 o 
   5  13   2       80.71       90.87     43.42 o 
   7  13   2       45.70      158.47     46.44 o 
   9  13   2      490.54      403.04     45.10 o 
  -8  14   2     1264.32     1277.14     68.79 o 
  -6  14   2      917.18     1006.40     58.47 o 
  -4  14   2      424.87      444.87     45.08 o 
  -2  14   2     5731.20     5499.05     64.31 o 
   0  14   2      782.27      755.91     39.56 o 
   2  14   2       90.93      150.44     35.08 o 
   4  14   2      230.04      270.96     40.89 o 
   6  14   2     2171.42     2213.98     41.38 o 
   8  14   2     2091.29     1829.02     55.41 o 
  -7  15   2        5.20      -35.27     50.10 o 
  -5  15   2      238.14      240.42     38.74 o 
  -3  15   2     1774.81     1689.02     40.01 o 
  -1  15   2      192.36      177.83     35.90 o 
   1  15   2      367.35      447.43     42.03 o 
   3  15   2      948.84     1040.32     42.40 o 
   5  15   2      178.82      204.73     38.81 o 
   7  15   2       18.97      -37.91     52.70 o 
  -8  16   2      680.05      616.14     62.11 o 
  -6  16   2      930.72      914.90     43.88 o 
  -4  16   2     3732.14     3373.66     44.26 o 
  -2  16   2     2251.71     2229.88     43.25 o 
   0  16   2     1073.10     1121.47     41.31 o 
   2  16   2      293.24      249.30     37.02 o 
   4  16   2      192.61      318.36     34.79 o 
   6  16   2     1269.74     1134.23     41.62 o 
  -5  17   2       68.89       20.96     39.74 o 
  -3  17   2      233.25      252.14     38.92 o 
  -1  17   2      272.30      324.19     37.90 o 
   1  17   2      282.23      291.01     37.31 o 
   3  17   2        3.01       38.58     44.23 o 
   5  17   2       75.89       89.13     40.10 o 
  -4  18   2     1320.84     1193.17     43.99 o 
  -2  18   2      239.43      186.01     40.07 o 
   0  18   2      393.48      437.88     43.24 o 
   2  18   2      316.99      392.24     42.59 o 
   4  18   2     3052.71     2622.12     56.17 o 
  -3  19   2      651.54      664.78     44.75 o 
  -1  19   2      692.75      698.95     42.26 o 
   1  19   2      396.62      353.40     42.76 o 
 -13   1   3      123.68       98.44     50.63 o 
 -11   1   3     2237.94     2211.11     41.64 o 
  -9   1   3     3643.41     3647.05     44.53 o 
  -7   1   3     5131.15     4609.63     42.83 o 
  -5   1   3     3584.92     3987.46     48.19 o 
  -3   1   3     9229.04     8313.85    170.92 o 
  -1   1   3    10960.75     9791.05     81.34 o 
   3   1   3     8293.11     7426.04    123.36 o 
   5   1   3     2449.21     2136.89     43.03 o 
   7   1   3       40.62       56.35     45.88 o 
   9   1   3     1095.96     1053.40     44.01 o 
  11   1   3     1504.46     1471.41     67.95 o 
 -12   2   3      572.16      667.33     42.93 o 
 -10   2   3      891.62      967.44     40.43 o 
  -8   2   3       45.83      143.45     49.14 o 
  -6   2   3      114.36      125.94     39.46 o 
  -4   2   3      554.28      529.78     42.10 o 
  -2   2   3     3232.89     3079.90     70.49 o 
   2   2   3     4565.51     4284.40    155.00 o 
   4   2   3      793.72      906.94     45.39 o 
   6   2   3     6118.92     6352.34     71.61 o 
   8   2   3      309.48      337.70     43.48 o 
  10   2   3       43.83       54.30     43.00 o 
  12   2   3        9.90       74.83     46.85 o 
 -13   3   3     1953.58     1978.09     51.68 o 
 -11   3   3      664.73      721.86     45.35 o 
  -9   3   3    16243.26    16335.99    165.13 o 
  -7   3   3      794.07      755.66     39.87 o 
  -5   3   3     5702.56     5597.42     52.47 o 
  -3   3   3    10248.99     9641.30     88.52 o 
   1   3   3     1686.41     1709.83     61.60 o 
   3   3   3     9305.98     8681.64    196.06 o 
   5   3   3     3709.78     3664.86     46.49 o 
   7   3   3     9494.87     9616.05     68.72 o 
   9   3   3     5303.09     5961.80    126.55 o 
  11   3   3      550.25      472.30     53.55 o 
 -12   4   3      162.12      183.62     43.10 o 
 -10   4   3     2605.44     2634.13     64.37 o 
  -8   4   3        4.47       17.07     48.34 o 
  -6   4   3       70.83       31.27     43.47 o 
  -4   4   3     6790.99     6551.45     82.75 o 
  -2   4   3      632.79      459.40     54.13 o 
   0   4   3     1075.92     1026.13     56.41 o 
   2   4   3      148.25      186.41     35.87 o 
   4   4   3     2072.01     1924.75     42.52 o 
   6   4   3       91.16      104.80     49.14 o 
   8   4   3     5861.17     5954.51     93.51 o 
  10   4   3      907.97      973.87     50.20 o 
  12   4   3        2.21       13.03     51.99 o 
 -13   5   3       24.30       -9.66     52.12 o 
 -11   5   3      245.73      243.67     49.74 o 
  -9   5   3      230.47      275.25     77.68 o 
  -7   5   3    28595.63    29998.70    531.51 o 
  -5   5   3       91.40       55.37     46.42 o 
  -3   5   3    34265.28    35154.93    471.38 o 
  -1   5   3     1168.68      977.35     47.51 o 
   1   5   3     1227.87      913.42     46.95 o 
   3   5   3     5581.05     4983.29     52.42 o 
   5   5   3     2845.34     2975.61     57.28 o 
   7   5   3       21.96       30.42     39.12 o 
   9   5   3     2522.67     2696.98     54.11 o 
  11   5   3     5409.95     5299.22     56.18 o 
 -12   6   3     2108.40     2287.43     58.87 o 
 -10   6   3     4678.44     4966.00     60.30 o 
  -8   6   3     3018.86     3088.73     55.50 o 
  -6   6   3     1267.51     1275.86     56.00 o 
  -4   6   3    26181.14    27408.48    122.00 o 
  -2   6   3      205.91      257.78     32.32 o 
   0   6   3       29.42        7.78     35.80 o 
   2   6   3     5971.08     5548.08    143.03 o 
   4   6   3     7017.74     6565.75     89.18 o 
   6   6   3      152.34      108.62     44.32 o 
   8   6   3     3702.84     3692.14     49.29 o 
  10   6   3      322.75      312.91     45.34 o 
 -13   7   3      747.48      752.18     61.10 o 
 -11   7   3     2994.10     2966.16     47.08 o 
  -9   7   3     3474.61     3117.55     51.96 o 
  -7   7   3     1394.94     1562.85     54.44 o 
  -5   7   3     4768.13     4516.22    116.83 o 
  -3   7   3    16546.60    16865.63    180.59 o 
  -1   7   3    21845.67    21843.29    176.36 o 
   1   7   3       26.67      131.80     39.48 o 
   3   7   3      160.75      158.55     37.91 o 
   5   7   3     4784.48     4999.58     88.42 o 
   7   7   3     4130.78     4381.31     72.50 o 
   9   7   3     2499.77     2561.50     62.30 o 
  11   7   3      112.56      125.54     49.99 o 
 -12   8   3      554.46      506.36     53.89 o 
 -10   8   3     1141.94     1189.80     40.04 o 
  -8   8   3     5901.78     5818.27    131.21 o 
  -6   8   3       62.66      125.14     53.62 o 
  -4   8   3     8119.04     7516.17     48.33 o 
  -2   8   3     1186.85     1151.44     35.37 o 
   0   8   3      750.07      711.13     39.15 o 
   2   8   3     2013.44     2081.52     37.08 o 
   4   8   3     1135.96     1152.38     42.21 o 
   6   8   3        6.01       79.98     48.61 o 
   8   8   3        0.87       12.13     51.94 o 
  10   8   3        0.73      -30.96     54.92 o 
 -11   9   3      991.32      924.53     66.83 o 
  -9   9   3     3841.27     3852.38     58.09 o 
  -7   9   3      387.21      355.63     50.28 o 
  -5   9   3     2132.17     2438.87     51.81 o 
  -3   9   3     3446.74     3333.98     59.33 o 
  -1   9   3      500.77      542.60     37.63 o 
   1   9   3     5536.57     5381.12     45.47 o 
   3   9   3    15009.41    16193.22    150.47 o 
   5   9   3     2197.69     2142.16     42.86 o 
   7   9   3      167.14      175.92     48.45 o 
   9   9   3      473.03      473.43     40.14 o 
 -12  10   3        1.46      130.36     51.52 o 
 -10  10   3      214.80      222.91     35.62 o 
  -8  10   3      162.12      108.77     41.17 o 
  -6  10   3      163.79      125.39     50.48 o 
  -4  10   3      292.85      378.48     41.48 o 
  -2  10   3      129.81      154.81     42.82 o 
   0  10   3      296.59      305.28     45.47 o 
   2  10   3     1370.73     1305.63     45.71 o 
   4  10   3      251.64      297.20     45.29 o 
   6  10   3      778.69      617.47     41.42 o 
   8  10   3      129.96      155.83     45.96 o 
  10  10   3      145.13      201.17     61.04 o 
 -11  11   3      503.59      454.95     47.85 o 
  -9  11   3     1255.99     1208.64     39.40 o 
  -7  11   3     4388.67     4124.94     41.76 o 
  -5  11   3       44.11       45.07     42.93 o 
  -3  11   3     3180.21     3351.76     52.26 o 
  -1  11   3     2708.78     3035.20     51.80 o 
   1  11   3     3805.43     4210.83    105.94 o 
   3  11   3     5989.26     5894.53     88.73 o 
   5  11   3     5601.25     5329.62     58.37 o 
   7  11   3       55.46      125.10     43.13 o 
   9  11   3        4.80       34.14     52.96 o 
 -10  12   3      658.59      663.30     54.78 o 
  -8  12   3      117.89       43.51     50.06 o 
  -6  12   3      145.82      184.31     60.79 o 
  -4  12   3     1525.82     1514.63     40.18 o 
  -2  12   3      831.55      816.38     39.15 o 
   0  12   3     2361.95     2336.94     49.19 o 
   2  12   3     1328.07     1285.83     44.28 o 
   4  12   3      635.17      688.33     39.03 o 
   6  12   3     2254.94     1975.89     63.89 o 
   8  12   3     1211.52      953.76     69.79 o 
  -9  13   3     2775.41     2745.32     76.03 o 
  -7  13   3       72.54       87.20     50.51 o 
  -5  13   3     1735.32     1675.60     43.13 o 
  -3  13   3     2690.58     2669.32     35.32 o 
  -1  13   3     2954.34     3129.57     37.53 o 
   1  13   3     2386.49     2503.35     41.62 o 
   3  13   3      435.53      430.08     37.08 o 
   5  13   3      585.43      622.70     48.17 o 
   7  13   3      520.22      559.74     38.13 o 
  -8  14   3      128.29      268.23     55.78 o 
  -6  14   3       58.73       27.97     43.55 o 
  -4  14   3     5027.02     5054.06     71.33 o 
  -2  14   3     1065.05     1085.22     33.80 o 
   0  14   3      206.53      248.88     34.96 o 
   2  14   3      623.43      569.58     33.93 o 
   4  14   3      930.84      981.48     37.65 o 
   6  14   3      104.98      107.83     31.06 o 
   8  14   3       52.47       31.94     38.79 o 
  -9  15   3        8.64      -19.49     57.31 o 
  -7  15   3     8422.95     8575.59     56.75 o 
  -5  15   3     2564.81     2518.51     66.47 o 
  -3  15   3     1655.58     1817.35     39.74 o 
  -1  15   3      232.13      258.79     41.75 o 
   1  15   3     2178.02     2375.04     43.75 o 
   3  15   3     2107.57     1991.76     41.54 o 
   5  15   3     1489.58     1402.64     45.00 o 
   7  15   3      216.47      211.01     42.06 o 
  -8  16   3     1162.61      905.05     54.16 o 
  -6  16   3        3.77        8.75     46.56 o 
  -4  16   3      781.71      764.49     35.12 o 
  -2  16   3       41.23       27.23     36.38 o 
   0  16   3      389.17      475.75     40.50 o 
   2  16   3      412.69      395.49     35.10 o 
   4  16   3      238.83      278.27     45.85 o 
   6  16   3      665.33      417.06     45.61 o 
  -7  17   3      304.63      419.95     63.44 o 
  -5  17   3      751.54      860.80     51.17 o 
  -3  17   3     2693.58     2736.49     51.41 o 
  -1  17   3     1472.15     1509.71     39.56 o 
   1  17   3       44.78       50.16     39.84 o 
   3  17   3       28.75       -0.82     45.43 o 
   5  17   3     1691.48     1698.44     61.69 o 
  -4  18   3     1541.42     1576.21     46.43 o 
  -2  18   3      909.33      943.80     47.55 o 
   0  18   3      681.87      645.02     43.47 o 
   2  18   3       66.30      134.02     42.65 o 
  -3  19   3       22.09       19.84     54.01 o 
  -1  19   3      467.02      392.92     41.74 o 
   1  19   3      513.00      505.19     46.18 o 
 -14   0   4        7.92      -39.69     89.26 o 
 -12   0   4     5739.08     5720.96     90.76 o 
 -10   0   4    20411.58    19829.02    169.71 o 
  -8   0   4      961.25     1054.10     87.75 o 
  -6   0   4     2001.06     1853.36     62.91 o 
  -4   0   4    19858.18    18260.13    588.41 o 
  -2   0   4     4671.88     3778.93    108.78 o 
   2   0   4    10476.70    10372.21    346.67 o 
   4   0   4     3224.75     3361.57     65.69 o 
   6   0   4     9144.76     9072.38    137.49 o 
   8   0   4      162.10      201.75     55.97 o 
  10   0   4      206.80      157.42     81.17 o 
 -13   1   4     1076.57     1155.04     60.16 o 
 -11   1   4      209.71      333.16     51.44 o 
  -9   1   4      569.92      506.34     42.74 o 
  -7   1   4     5885.30     6179.78     71.12 o 
  -5   1   4    24805.14    24942.58    447.15 o 
  -3   1   4     7446.75     7563.31    193.21 o 
  -1   1   4     8244.46     7687.64    125.65 o 
   1   1   4    31240.48    29080.88    153.21 o 
   3   1   4    12469.40    11748.16    100.42 o 
   5   1   4       61.80       52.86     37.59 o 
   7   1   4      154.95      174.50     43.33 o 
   9   1   4      855.24      888.05     53.99 o 
  11   1   4       34.26       -6.09     47.39 o 
 -14   2   4      854.90      846.61     69.58 o 
 -12   2   4      131.99      121.02     44.87 o 
 -10   2   4     1961.68     1848.89     42.37 o 
  -8   2   4    12736.58    13380.10     66.43 o 
  -6   2   4     8688.32     8842.62     74.99 o 
  -4   2   4    23367.80    22676.23    395.98 o 
  -2   2   4    17396.69    18739.68    336.95 o 
   0   2   4    12726.54    11558.84     76.22 o 
   2   2   4    18201.67    18506.33     72.36 o 
   4   2   4    25034.20    25567.75    330.47 o 
   6   2   4      138.49      132.72     49.83 o 
   8   2   4     2366.05     2353.81     43.93 o 
  10   2   4     1993.70     2114.90     47.61 o 
 -13   3   4       91.40       23.04     54.25 o 
 -11   3   4       38.24       23.72     50.84 o 
  -9   3   4      107.43       82.93     43.56 o 
  -7   3   4      320.14      267.04     38.84 o 
  -5   3   4      762.86      568.47     36.43 o 
  -3   3   4       52.11       97.74     45.76 o 
  -1   3   4     3221.76     3130.94     94.99 o 
   1   3   4     2126.11     1905.23     60.18 o 
   3   3   4     5019.61     5058.27     75.25 o 
   5   3   4      404.86      437.75     47.03 o 
   7   3   4       99.94      106.99     43.45 o 
   9   3   4        9.67      -19.81     48.63 o 
  11   3   4       12.95       99.70     70.25 o 
 -12   4   4     2135.79     2073.12     53.80 o 
 -10   4   4     2543.99     2647.49     52.71 o 
  -8   4   4      765.82      884.10     48.33 o 
  -6   4   4     2997.30     2926.97     43.92 o 
  -4   4   4    17110.29    17001.41    182.90 o 
   0   4   4      139.76      157.23     47.87 o 
   2   4   4     1338.32     1118.57     44.28 o 
   4   4   4     6546.44     7039.35     68.48 o 
   6   4   4     1548.56     1445.13     49.81 o 
   8   4   4        9.06        5.96     38.01 o 
  10   4   4     1067.92     1005.13     47.32 o 
 -13   5   4        0.01       11.60     58.25 o 
 -11   5   4      216.41      299.92     50.34 o 
  -9   5   4     2603.94     2731.99     62.62 o 
  -7   5   4        0.14      -49.06     49.06 o 
  -5   5   4       51.26       17.67     36.81 o 
  -3   5   4      384.89      316.08     37.26 o 
  -1   5   4     9195.08     9929.93    162.11 o 
   1   5   4      328.13      386.62     43.19 o 
   3   5   4      311.67      306.85     39.72 o 
   5   5   4      799.33      966.46     50.88 o 
   7   5   4      788.82      801.15     62.05 o 
   9   5   4      673.13      717.28     49.11 o 
  11   5   4       64.67       71.51     49.94 o 
 -12   6   4      963.66      901.71     57.15 o 
 -10   6   4      325.06      290.30     54.36 o 
  -8   6   4      665.92      690.45     51.97 o 
  -6   6   4     2390.81     2454.66     54.01 o 
  -4   6   4     7193.93     6817.72    148.01 o 
  -2   6   4    22480.10    22373.18    168.26 o 
   0   6   4      193.69      145.78     39.26 o 
   2   6   4     3956.06     3719.76     79.98 o 
   4   6   4      182.38      141.91     49.42 o 
   6   6   4     1449.91     1374.81     54.02 o 
   8   6   4      781.86      756.49     51.73 o 
  10   6   4      881.89     1002.93     54.85 o 
 -13   7   4     1108.80     1174.52    106.39 o 
 -11   7   4      968.27      909.72     49.68 o 
  -9   7   4       64.15       66.87     45.40 o 
  -7   7   4       24.42       14.16     46.82 o 
  -5   7   4     3394.64     3374.41     50.84 o 
  -3   7   4       27.40      -30.91     48.13 o 
  -1   7   4       65.29      115.13     39.22 o 
   1   7   4     1980.94     2007.64     41.02 o 
   3   7   4       65.67      112.53     34.71 o 
   5   7   4      308.87      369.21     49.43 o 
   7   7   4      517.79      475.16     43.23 o 
   9   7   4       84.62       30.34     46.66 o 
  11   7   4      430.70      467.09     71.20 o 
 -12   8   4       10.85       31.64     53.25 o 
 -10   8   4     2624.84     2799.54     61.13 o 
  -8   8   4    16068.04    16494.22    295.98 o 
  -6   8   4      161.86      175.95     68.36 o 
  -4   8   4    12076.75    11977.35     81.89 o 
  -2   8   4     2542.34     2917.68     42.59 o 
   0   8   4     7547.02     7263.85     87.64 o 
   2   8   4     2825.84     2792.47     38.93 o 
   4   8   4    12972.05    13272.11     98.02 o 
   6   8   4      585.73      660.30     43.40 o 
   8   8   4     1806.57     1859.22     51.35 o 
  10   8   4     1474.35     1589.65     56.17 o 
 -11   9   4     1846.81     1876.29     58.41 o 
  -9   9   4      735.94      694.60     53.86 o 
  -7   9   4      644.39      702.80     54.34 o 
  -5   9   4     5103.94     4811.52     50.09 o 
  -3   9   4      805.98      783.31     38.61 o 
  -1   9   4       43.28       71.59     36.19 o 
   1   9   4     1269.89     1285.36     42.34 o 
   3   9   4     2564.44     2694.41     51.30 o 
   5   9   4     2227.71     2239.27     56.25 o 
   7   9   4       72.72       81.63     38.96 o 
   9   9   4     1951.03     2103.30     59.94 o 
 -12  10   4     1926.00     1732.42     79.81 o 
 -10  10   4     8687.41     8469.57    163.95 o 
  -8  10   4     1276.67     1370.17     55.64 o 
  -6  10   4     2840.35     2862.11     71.69 o 
  -4  10   4       31.68      -29.87     43.93 o 
  -2  10   4    15757.17    15869.91     74.00 o 
   0  10   4       26.43       33.09     44.72 o 
   2  10   4     6109.47     6425.41     58.62 o 
   4  10   4      186.99      208.49     41.36 o 
   6  10   4    13216.52    12946.09    162.35 o 
   8  10   4     1506.93     1428.13     38.46 o 
  10  10   4      334.48      409.75     73.63 o 
 -11  11   4        5.50      -45.82     45.82 o 
  -9  11   4     1625.94     1751.19     40.70 o 
  -7  11   4      684.84      649.85     40.38 o 
  -5  11   4     3901.56     3934.98     65.51 o 
  -3  11   4     1445.59     1482.08     43.66 o 
  -1  11   4      410.88      415.24     43.57 o 
   1  11   4     2696.00     2668.87     42.74 o 
   3  11   4     1467.00     1543.51     43.94 o 
   5  11   4      541.11      430.53     44.40 o 
   7  11   4        1.29       80.54     38.20 o 
   9  11   4      407.21      287.17     56.75 o 
 -10  12   4      384.87      369.48     54.53 o 
  -8  12   4     6206.20     6103.87    127.92 o 
  -6  12   4      973.55     1019.35     33.96 o 
  -4  12   4      228.60      148.34     37.71 o 
  -2  12   4        5.23       75.38     48.75 o 
   0  12   4     6188.24     6529.42     55.71 o 
   2  12   4     4712.19     4748.75     47.48 o 
   4  12   4     3257.10     3256.44     83.79 o 
   6  12   4      301.74      336.71     38.77 o 
   8  12   4       80.62       34.12     52.48 o 
  -9  13   4       39.03       29.08     55.54 o 
  -7  13   4       13.08      -26.93     50.31 o 
  -5  13   4      225.26      306.06     43.40 o 
  -3  13   4       83.27       86.43     39.07 o 
  -1  13   4      634.06      593.84     42.77 o 
   1  13   4     1788.95     1920.86     40.32 o 
   3  13   4     1282.86     1517.66     44.86 o 
   5  13   4        5.68      -30.86     41.13 o 
   7  13   4       28.04       -4.19     49.75 o 
  -8  14   4      159.13      159.32     56.23 o 
  -6  14   4       23.05       57.29     42.52 o 
  -4  14   4     3438.12     3542.10     73.28 o 
  -2  14   4     3656.12     3805.73     52.96 o 
   0  14   4     4383.96     4202.96    103.78 o 
   2  14   4      569.79      819.28     47.42 o 
   4  14   4      833.38      836.61     45.24 o 
   6  14   4       49.56       35.49     51.39 o 
  -9  15   4      192.18      226.30     53.53 o 
  -7  15   4       45.45       48.08     80.57 o 
  -5  15   4      112.96      101.18     37.25 o 
  -3  15   4       25.71       30.73     34.09 o 
  -1  15   4      838.72      717.66     43.10 o 
   1  15   4      939.47     1063.33     41.17 o 
   3  15   4      353.94      393.25     39.22 o 
   5  15   4      188.92      282.72     56.46 o 
   7  15   4        2.89       55.81     50.54 o 
  -8  16   4       23.65      -41.26     58.12 o 
  -6  16   4      610.91      523.84     43.36 o 
  -4  16   4     1698.07     1741.89     59.26 o 
  -2  16   4     5517.62     5377.03     52.84 o 
   0  16   4     1356.58     1599.77     40.80 o 
   2  16   4     2866.64     2875.01     41.58 o 
   4  16   4       39.28       21.25     44.81 o 
   6  16   4     1000.65      909.81     46.90 o 
  -5  17   4     1458.20     1275.30     38.43 o 
  -3  17   4       42.21       96.14     43.88 o 
  -1  17   4      111.42       92.33     46.05 o 
   1  17   4      570.39      504.27     41.52 o 
   3  17   4      657.81      697.07     45.24 o 
  -4  18   4      412.09      324.83     46.21 o 
  -2  18   4       72.77      127.89     41.99 o 
   0  18   4      743.46      820.69     43.51 o 
   2  18   4      741.46      720.42     42.23 o 
  -1  19   4        4.23       28.30     47.59 o 
 -13   1   5      356.95      280.13     51.92 o 
 -11   1   5      419.67      619.09     53.55 o 
  -9   1   5     6525.64     6728.41     58.80 o 
  -7   1   5      908.76      684.87     38.62 o 
  -5   1   5     2071.42     2029.58     42.97 o 
  -3   1   5      178.69      137.60     49.98 o 
  -1   1   5       37.25       17.08     48.33 o 
   1   1   5    13252.08    12063.67    169.02 o 
   3   1   5    29322.67    29615.69    387.62 o 
   5   1   5      180.76      191.41     46.60 o 
   7   1   5      854.60      854.37     42.95 o 
   9   1   5      540.62      493.56     45.88 o 
  11   1   5     1392.67     1483.76     53.72 o 
 -14   2   5       26.75      -25.68     57.73 o 
 -12   2   5        2.38       30.95     49.57 o 
 -10   2   5     1514.33     1397.01     52.19 o 
  -8   2   5      502.04      519.03     54.75 o 
  -6   2   5     2887.35     3088.88     53.39 o 
  -4   2   5        2.15     2596.21   1141.94 o 
  -2   2   5      695.64      668.26     46.47 o 
   0   2   5       33.39       79.68     41.28 o 
   2   2   5     3428.55     3193.30     56.83 o 
   4   2   5      269.80      275.75     39.04 o 
   6   2   5        0.95      -22.74     46.56 o 
   8   2   5      269.41      309.77     69.80 o 
  10   2   5       97.18       88.87     48.52 o 
 -13   3   5     3882.07     4101.67     70.31 o 
 -11   3   5     2526.72     2764.26     58.81 o 
  -9   3   5      885.38      789.93     52.99 o 
  -7   3   5      710.30      678.89     47.33 o 
  -5   3   5     6449.79     6506.72    112.25 o 
  -3   3   5    28589.26    28786.48    616.58 o 
  -1   3   5      392.71      353.02     47.69 o 
   1   3   5     6740.29     6118.82    118.42 o 
   3   3   5      133.85      105.21     33.84 o 
   5   3   5    16369.54    17576.84    231.42 o 
   7   3   5      613.61      659.53     36.74 o 
   9   3   5     4804.72     4777.36     51.49 o 
  11   3   5       14.30      -24.50     48.58 o 
 -12   4   5       26.21       -6.24     44.09 o 
 -10   4   5     3150.83     2969.29     45.43 o 
  -8   4   5     2504.02     2354.39     50.05 o 
  -6   4   5     9325.42     9218.67    140.89 o 
  -4   4   5     1640.31     1818.54     47.25 o 
  -2   4   5     1218.11     1034.14     44.17 o 
   0   4   5     5721.62     6749.32   1038.09 o 
   2   4   5    13794.43    14519.83    132.55 o 
   4   4   5     3698.13     3925.30     66.32 o 
   6   4   5     2292.28     2220.20     47.44 o 
   8   4   5     1997.63     2008.03     48.06 o 
  10   4   5       49.00      -11.80     53.10 o 
 -13   5   5      536.76      530.14     53.64 o 
 -11   5   5     1679.62     1712.08     53.10 o 
  -9   5   5     2114.08     2125.81     52.15 o 
  -7   5   5    13687.77    14276.82    112.56 o 
  -5   5   5     2793.76     2607.25     44.52 o 
  -3   5   5        6.30       40.37     41.18 o 
  -1   5   5    13162.07    12845.15     79.61 o 
   1   5   5      908.97      844.88     43.53 o 
   3   5   5     9160.81     8401.63    189.21 o 
   5   5   5     2244.68     2397.52     57.58 o 
   7   5   5     2572.93     2634.00     46.22 o 
   9   5   5     2529.94     2384.18     50.61 o 
  11   5   5     3393.48     3199.86     86.81 o 
 -12   6   5      405.09      484.00     52.78 o 
 -10   6   5      916.55      836.64     55.04 o 
  -8   6   5      123.93       65.17     50.86 o 
  -6   6   5     3656.55     3629.10     77.60 o 
  -4   6   5     2407.19     2631.69     40.07 o 
  -2   6   5      107.15      144.57     35.25 o 
   0   6   5     4302.84     3775.32     56.86 o 
   2   6   5     3398.76     3012.79     44.70 o 
   4   6   5        0.29       14.65     44.78 o 
   6   6   5     1269.67     1389.77     46.71 o 
   8   6   5     3785.33     3872.62     78.49 o 
  10   6   5      170.48      226.09     45.13 o 
 -13   7   5     3278.52     3120.78    100.87 o 
 -11   7   5     1847.08     1745.64     88.25 o 
  -9   7   5      192.64      133.70     45.07 o 
  -7   7   5     4021.23     4108.63     58.32 o 
  -5   7   5    10224.57    10559.93    105.65 o 
  -3   7   5    14144.15    12889.47    138.52 o 
  -1   7   5      719.35      778.66     38.81 o 
   1   7   5      431.62      405.52     40.09 o 
   3   7   5     1095.51     1308.95     45.45 o 
   5   7   5     3820.27     3883.99    119.09 o 
   7   7   5     2119.40     2377.18     46.50 o 
   9   7   5     2448.77     2130.15     46.96 o 
 -12   8   5        2.33       10.16     53.83 o 
 -10   8   5     4225.03     4081.91     95.57 o 
  -8   8   5      296.05      312.68     70.17 o 
  -6   8   5      609.72      567.01     48.18 o 
  -4   8   5      243.06      348.45     43.26 o 
  -2   8   5        1.36      -14.27     34.15 o 
   0   8   5     1645.50     1532.58     38.74 o 
   2   8   5     2620.53     2661.14     52.22 o 
   4   8   5       64.67        0.39     47.28 o 
   6   8   5      124.37      143.79     42.22 o 
   8   8   5      815.39      918.12     43.63 o 
  10   8   5       51.57       81.38     50.41 o 
 -11   9   5     1188.09     1278.01     69.51 o 
  -9   9   5     3246.92     3198.09     57.63 o 
  -7   9   5     3797.81     3754.12     69.76 o 
  -5   9   5     3399.36     3510.94     39.58 o 
  -3   9   5     4695.02     5342.85     70.14 o 
  -1   9   5     1923.40     2102.24     61.79 o 
   1   9   5    11012.50    11284.01     57.53 o 
   3   9   5     6134.95     6595.53     68.09 o 
   5   9   5      274.50      304.74     40.83 o 
   7   9   5      408.50      362.73     46.12 o 
   9   9   5      417.08      384.01     53.23 o 
 -12  10   5      231.99       91.93     66.66 o 
 -10  10   5     1494.24     1429.57    128.04 o 
  -8  10   5      962.39      959.22     81.32 o 
  -6  10   5      365.70      379.53     34.33 o 
  -4  10   5      140.64       27.95     46.08 o 
  -2  10   5     1265.92     1297.69     50.74 o 
   0  10   5      135.02      132.77     38.97 o 
   2  10   5       16.20      -11.87     37.84 o 
   4  10   5        3.62      -10.12     37.96 o 
   6  10   5       52.25       60.40     45.75 o 
   8  10   5       47.52       54.69     49.99 o 
 -11  11   5     1545.95     1455.79     55.83 o 
  -9  11   5      576.70      590.75     66.34 o 
  -7  11   5     1805.21     1779.45     56.07 o 
  -5  11   5     2364.10     2353.37     35.47 o 
  -3  11   5       92.64       76.74     43.91 o 
  -1  11   5      144.15      156.18     45.62 o 
   1  11   5     4022.67     4131.71     46.80 o 
   3  11   5     6430.77     6718.18     66.97 o 
   5  11   5      362.42      628.63     47.67 o 
   7  11   5      933.77      898.43     39.43 o 
   9  11   5      154.43       68.78     51.48 o 
 -10  12   5      124.18      125.68     48.69 o 
  -8  12   5       20.46      100.48     49.56 o 
  -6  12   5      508.97      536.52     45.99 o 
  -4  12   5      241.47      170.55     43.55 o 
  -2  12   5      916.15      930.19     43.16 o 
   0  12   5     8512.81     8692.17     50.97 o 
   2  12   5       28.99       26.61     37.48 o 
   4  12   5        3.18       53.40     47.26 o 
   6  12   5      290.59      315.03     45.82 o 
   8  12   5      675.22      512.11     43.85 o 
  -9  13   5      168.07      298.90     41.94 o 
  -7  13   5      511.70      450.60     36.20 o 
  -5  13   5     2835.13     2966.72     51.33 o 
  -3  13   5     6411.61     6325.12     75.86 o 
  -1  13   5      386.78      403.07     38.05 o 
   1  13   5       29.54       12.73     35.91 o 
   3  13   5       67.80      184.00     46.97 o 
   5  13   5     4292.21     4540.26     74.55 o 
   7  13   5      131.49      185.28     46.97 o 
  -8  14   5      123.99      160.59     42.33 o 
  -6  14   5     1091.68     1068.36     37.94 o 
  -4  14   5       14.31       -9.06     40.82 o 
  -2  14   5      734.05      864.91     49.08 o 
   0  14   5     3238.59     3401.40     48.22 o 
   2  14   5      868.31     1069.35     65.21 o 
   4  14   5        3.87       31.13     35.21 o 
   6  14   5       21.24      -47.05     47.05 o 
  -9  15   5     1440.71     1265.42     76.58 o 
  -7  15   5     1279.82     1388.21     98.72 o 
  -5  15   5     2972.14     2682.98     42.52 o 
  -3  15   5       81.21       94.41     40.75 o 
  -1  15   5      968.07      889.72     41.15 o 
   1  15   5     1231.41     1191.96     83.31 o 
   3  15   5     4243.59     4198.12     90.65 o 
   5  15   5      368.76      333.66     42.09 o 
  -8  16   5       86.07       21.29     60.40 o 
  -6  16   5       83.52      104.09     52.26 o 
  -4  16   5      595.02      569.62     40.73 o 
  -2  16   5     1139.89     1063.49     37.03 o 
   0  16   5     1211.05     1112.53     39.33 o 
   2  16   5      405.26      418.90     41.50 o 
   4  16   5      512.34      442.89     43.78 o 
  -5  17   5     1325.40     1317.99     49.14 o 
  -3  17   5     7143.66     7199.74     96.05 o 
  -1  17   5      613.16      500.35     44.51 o 
   1  17   5       70.95       69.92     45.29 o 
   3  17   5       30.00       -0.40     42.03 o 
  -4  18   5      504.98      388.45     40.77 o 
  -2  18   5      229.99      213.33     42.19 o 
   0  18   5       30.78      -15.83     41.89 o 
   2  18   5       97.52      124.29     43.70 o 
 -14   0   6     2938.44     2807.37    155.40 o 
 -12   0   6      449.18      401.71     63.31 o 
 -10   0   6     5422.83     5281.61    154.86 o 
  -8   0   6      890.22      787.44     69.88 o 
  -6   0   6    24665.28    24523.15   1097.22 o 
  -4   0   6     9981.00     9240.54    135.63 o 
  -2   0   6     7111.57     6943.51    113.19 o 
   0   0   6      502.14      547.72     81.76 o 
   2   0   6     9750.36    10151.49    151.54 o 
   4   0   6    10833.99    11231.84    254.31 o 
   6   0   6     9237.07     9636.20     80.34 o 
   8   0   6     6171.09     6637.28    154.44 o 
  10   0   6      131.10      193.30     67.53 o 
 -13   1   6        9.97      -12.40     53.82 o 
 -11   1   6     4742.73     4883.69     84.72 o 
  -9   1   6      208.75      219.42     48.89 o 
  -7   1   6      701.24      832.09     45.51 o 
  -5   1   6       21.06       42.45     41.20 o 
  -3   1   6      138.47      130.37     45.14 o 
  -1   1   6     3063.90     3028.44     80.84 o 
   1   1   6     1416.04     1286.83     44.30 o 
   3   1   6       46.62      142.97     38.56 o 
   5   1   6     2908.44     3110.49     49.53 o 
   7   1   6     8625.05     8872.63     67.26 o 
   9   1   6      617.33      614.86     55.09 o 
  11   1   6        0.69       45.15     53.65 o 
 -14   2   6      198.40      181.62     53.52 o 
 -12   2   6     2955.63     2717.15     52.46 o 
 -10   2   6     2825.52     2966.60     51.74 o 
  -8   2   6    12168.77    12085.41    129.46 o 
  -6   2   6       13.31       49.82     34.82 o 
  -4   2   6     7277.76     7451.64     77.32 o 
  -2   2   6      457.05      504.76     42.64 o 
   0   2   6    13721.21    12366.23    244.53 o 
   2   2   6    13965.37    13371.38    197.00 o 
   4   2   6      244.11      215.09     47.58 o 
   6   2   6      572.08      791.58     46.30 o 
   8   2   6     3086.38     3091.23     70.92 o 
  10   2   6     3339.93     3175.96     55.97 o 
 -13   3   6      130.69      149.47     56.25 o 
 -11   3   6     1083.43     1107.94     56.66 o 
  -9   3   6      862.80      927.58     52.04 o 
  -7   3   6     1150.94     1385.09     48.50 o 
  -5   3   6     4022.12     3946.44     69.89 o 
  -3   3   6       39.05       79.26     43.33 o 
  -1   3   6     2840.60     2349.26     88.06 o 
   1   3   6     1806.36     1816.18     39.67 o 
   3   3   6      719.96      516.97     40.06 o 
   5   3   6        4.69       14.59     44.31 o 
   7   3   6     1214.10     1204.08     42.43 o 
   9   3   6      506.55      567.02     44.90 o 
 -12   4   6     4706.77     4820.77    110.85 o 
 -10   4   6       48.80       95.54     46.38 o 
  -8   4   6      837.29      777.00     45.50 o 
  -6   4   6     6189.88     6082.22     99.08 o 
  -4   4   6     9450.42     9042.00    162.69 o 
  -2   4   6    16891.96    17417.01    127.14 o 
   0   4   6    39111.39    39483.57    570.71 o 
   2   4   6     1342.89     1281.79     41.32 o 
   4   4   6     1378.05     1438.19     51.12 o 
   6   4   6     1159.51     1316.66     46.13 o 
   8   4   6     1404.99     1339.21     46.57 o 
  10   4   6       16.61       45.84     51.16 o 
 -13   5   6       38.05       35.12    132.74 o 
 -11   5   6        9.73      111.91     64.32 o 
  -9   5   6     3596.50     3630.21     59.74 o 
  -7   5   6     1366.41     1371.56     42.29 o 
  -5   5   6     1492.97     1385.01     42.53 o 
  -3   5   6      413.61      469.39     39.79 o 
  -1   5   6     7241.68     7469.20     68.65 o 
   1   5   6      110.17      165.69     36.16 o 
   3   5   6      650.46      788.26     44.85 o 
   5   5   6      584.85      490.58     45.80 o 
   7   5   6       50.10       19.17     49.38 o 
   9   5   6       13.87      -37.14     41.67 o 
 -12   6   6     1857.05     1834.73     75.66 o 
 -10   6   6     3024.61     3240.81    125.57 o 
  -8   6   6     3216.14     3311.01     92.43 o 
  -6   6   6     1189.76     1386.03     50.18 o 
  -4   6   6    12092.24    12059.01    250.82 o 
  -2   6   6    13808.07    14451.14    246.44 o 
   0   6   6     2244.51     1952.75     67.17 o 
   2   6   6     6576.03     7011.92    106.68 o 
   4   6   6     1220.47     1319.86     46.87 o 
   6   6   6      291.23      321.17     37.63 o 
   8   6   6     2108.47     2257.21     49.09 o 
  10   6   6      676.94      545.49     58.99 o 
 -13   7   6       52.10       54.38     66.46 o 
 -11   7   6      609.81      561.19    112.52 o 
  -9   7   6      390.97      415.97     46.14 o 
  -7   7   6     5952.89     6078.39    144.42 o 
  -5   7   6        1.33        4.80     44.77 o 
  -3   7   6     3319.75     3594.49     71.12 o 
  -1   7   6     3736.08     3602.25     86.09 o 
   1   7   6     1152.89     1225.36     48.74 o 
   3   7   6      685.95      831.14     47.51 o 
   5   7   6      263.12      234.49     45.59 o 
   7   7   6      180.37      153.63     45.06 o 
   9   7   6      576.07      574.88     48.13 o 
 -12   8   6      936.30      881.14     68.32 o 
 -10   8   6     2092.10     2040.28     69.03 o 
  -8   8   6     8536.37     8563.30     66.68 o 
  -6   8   6      205.18      224.15     40.71 o 
  -4   8   6     3247.08     3452.37     72.40 o 
  -2   8   6      783.18      733.16     41.32 o 
   0   8   6     3599.20     3852.55     49.73 o 
   2   8   6    10399.90    10637.01    249.93 o 
   4   8   6        4.02        3.30     43.52 o 
   6   8   6     1475.02     1618.62     52.06 o 
   8   8   6     1116.36     1110.74     55.11 o 
 -11   9   6     2405.69     2496.57    207.13 o 
  -9   9   6     1057.89     1101.65     55.34 o 
  -7   9   6      369.72      500.70     55.85 o 
  -5   9   6     6874.84     7272.69    134.36 o 
  -3   9   6      183.48      117.05     45.80 o 
  -1   9   6     4981.95     4984.89     62.30 o 
   1   9   6      181.92      163.92     43.18 o 
   3   9   6     2643.73     2732.09     48.18 o 
   5   9   6      493.85      418.64     39.91 o 
   7   9   6      581.54      709.78     54.38 o 
   9   9   6       12.09      -15.26     41.45 o 
 -12  10   6     1068.63     1032.09     57.62 o 
 -10  10   6     2738.18     2669.50    113.08 o 
  -8  10   6       25.93       31.18    146.32 o 
  -6  10   6     7011.73     7278.15     74.50 o 
  -4  10   6    10276.79    10303.23    134.08 o 
  -2  10   6       18.63       62.91     42.51 o 
   0  10   6     1660.59     1628.77     44.71 o 
   2  10   6      376.92      420.52     41.27 o 
   4  10   6     7279.35     7154.05     62.88 o 
   6  10   6     1930.25     2005.15     80.46 o 
   8  10   6     2239.65     2354.39     55.82 o 
 -11  11   6      726.77      675.28     68.97 o 
  -9  11   6      365.10      279.69     62.87 o 
  -7  11   6      366.40      413.79     74.90 o 
  -5  11   6     3981.35     4215.65     47.75 o 
  -3  11   6     4674.06     4732.51     44.32 o 
  -1  11   6        6.85      -10.41     41.34 o 
   1  11   6     7382.17     7149.63     93.56 o 
   3  11   6      984.49      955.27     35.53 o 
   5  11   6       31.56       56.78     40.76 o 
   7  11   6      929.62      949.51     49.34 o 
 -10  12   6      262.68      204.15     69.90 o 
  -8  12   6     6276.00     6488.61     94.55 o 
  -6  12   6     1592.39     1573.50     52.75 o 
  -4  12   6       76.28       72.21     38.70 o 
  -2  12   6        5.15       20.53     39.00 o 
   0  12   6     5035.94     5456.50     45.77 o 
   2  12   6     2337.86     2103.81     47.98 o 
   4  12   6       51.16       34.97     36.70 o 
   6  12   6      640.18      693.24     41.73 o 
   8  12   6      599.01      645.57     80.03 o 
  -9  13   6      510.67      422.00     71.30 o 
  -7  13   6      129.91      -35.35     79.37 o 
  -5  13   6      816.79      772.31     43.90 o 
  -3  13   6      297.53      399.74     36.26 o 
  -1  13   6      144.80      143.37     56.59 o 
   1  13   6      331.68      254.65     39.76 o 
   3  13   6      182.22      280.28     41.46 o 
   5  13   6       43.24       30.04     39.04 o 
   7  13   6      372.02      477.20     46.34 o 
  -8  14   6      305.51      274.28     60.37 o 
  -6  14   6     1784.25     1905.18     42.85 o 
  -4  14   6     2979.84     2818.95     47.65 o 
  -2  14   6     2680.86     2852.12     47.13 o 
   0  14   6      366.94      386.82     43.05 o 
   2  14   6     1704.50     1541.72     50.78 o 
   4  14   6     2150.49     1950.45     44.40 o 
   6  14   6      189.34      189.62     41.62 o 
  -7  15   6      191.74      239.66     70.91 o 
  -5  15   6      733.52      684.61     38.22 o 
  -3  15   6      283.18      242.21     46.73 o 
  -1  15   6        8.99        3.47     40.79 o 
   1  15   6      133.61      100.17     42.01 o 
   3  15   6        2.64       67.00     44.94 o 
   5  15   6      260.77      229.24     43.38 o 
  -6  16   6      409.17      449.46     49.10 o 
  -4  16   6     1199.82     1305.23     49.30 o 
  -2  16   6     1108.97     1217.29     36.96 o 
   0  16   6      525.86      512.78     42.29 o 
   2  16   6      117.68      101.35     45.73 o 
   4  16   6      114.72       99.91     40.58 o 
  -5  17   6       85.89      118.89     45.44 o 
  -3  17   6       75.58       27.05     43.14 o 
  -1  17   6      212.17      166.73     43.28 o 
   1  17   6        1.99      -23.59     41.82 o 
   3  17   6        0.80       36.79     51.90 o 
  -4  18   6      142.97      144.24     44.29 o 
  -2  18   6       19.43       57.03     41.48 o 
   0  18   6     1299.90     1233.34     46.55 o 
 -13   1   7      531.13      587.76     61.57 o 
 -11   1   7     1824.35     1723.49     53.39 o 
  -9   1   7     6821.06     6826.05     98.21 o 
  -7   1   7     8729.86     9368.35    273.76 o 
  -5   1   7    17451.30    17418.00    245.77 o 
  -3   1   7     1935.69     1983.08     46.87 o 
  -1   1   7       79.84       38.92     42.07 o 
   1   1   7     5304.92     4564.42     95.03 o 
   3   1   7     5400.55     5986.21    103.42 o 
   5   1   7     2029.88     2161.96     42.14 o 
   7   1   7     2368.51     2730.78     50.28 o 
   9   1   7      900.82     1117.64     55.95 o 
 -14   2   7       52.36       98.05     58.35 o 
 -12   2   7     1497.58     1547.76     54.02 o 
 -10   2   7       92.84      100.24     47.26 o 
  -8   2   7      481.98      578.55     43.01 o 
  -6   2   7     3289.90     3206.68     71.43 o 
  -4   2   7     1002.40      971.21     44.71 o 
  -2   2   7     3427.08     3343.23     75.66 o 
   0   2   7      379.62      514.37     42.38 o 
   2   2   7     7924.70     7915.15     70.09 o 
   4   2   7       45.01       61.48     45.59 o 
   6   2   7     5150.97     5453.69     99.11 o 
   8   2   7       72.70       45.86     42.80 o 
  10   2   7      117.48       68.84     50.23 o 
 -13   3   7     3797.60     3628.78     72.03 o 
 -11   3   7     4203.51     4059.54     59.04 o 
  -9   3   7     1896.36     1923.83     47.29 o 
  -7   3   7     8680.15     9029.88    243.19 o 
  -5   3   7    13334.46    12688.73    199.39 o 
  -3   3   7     7119.82     6765.95     78.36 o 
  -1   3   7     1478.99     1564.98     48.28 o 
   1   3   7     3689.76     3613.79     45.51 o 
   3   3   7      968.44      845.86     44.31 o 
   5   3   7     3259.09     3190.70     73.75 o 
   7   3   7      554.02      672.83     44.42 o 
   9   3   7      243.55      242.89     46.92 o 
 -12   4   7      788.41      892.58     53.54 o 
 -10   4   7      234.45      285.79     45.20 o 
  -8   4   7      160.65      168.66     41.33 o 
  -6   4   7    10088.83    10798.76    168.56 o 
  -4   4   7     1971.80     1737.22     38.05 o 
  -2   4   7     3305.09     3314.50     65.63 o 
   0   4   7     3383.91     3118.24     45.38 o 
   2   4   7      751.53      579.68     48.09 o 
   4   4   7      245.17      223.51     44.71 o 
   6   4   7       71.07       54.81     39.89 o 
   8   4   7      115.88       83.00     44.67 o 
  10   4   7        0.52       77.36     47.82 o 
 -13   5   7      967.21      974.48    130.43 o 
 -11   5   7     2281.42     2244.15     60.12 o 
  -9   5   7     7212.11     7264.25    120.41 o 
  -7   5   7      266.02      241.81     43.08 o 
  -5   5   7     6205.73     5831.18    103.49 o 
  -3   5   7     3436.34     3671.36     44.26 o 
  -1   5   7    45048.93    45468.88    337.29 o 
   1   5   7    11623.87    11601.93    159.80 o 
   3   5   7      912.62      885.04     47.07 o 
   5   5   7       61.28      -38.26     38.26 o 
   7   5   7     2690.04     2745.45     47.01 o 
   9   5   7     2456.61     2488.18     52.24 o 
 -12   6   7     3029.52     3232.20    158.88 o 
 -10   6   7     1149.19     1141.17     69.63 o 
  -8   6   7     1128.86     1144.75     40.26 o 
  -6   6   7     3330.33     3217.75     78.74 o 
  -4   6   7     4998.87     5045.52     51.46 o 
  -2   6   7     7509.76     7565.34     55.56 o 
   0   6   7      622.08      572.35     40.01 o 
   2   6   7     2820.21     2995.77     51.30 o 
   4   6   7      388.62      409.00     37.98 o 
   6   6   7      520.26      539.30     50.19 o 
   8   6   7        2.47      -14.11     38.32 o 
 -13   7   7     1889.00     1666.52    169.43 o 
 -11   7   7     3205.25     3129.16    259.76 o 
  -9   7   7        8.50        3.41     55.80 o 
  -7   7   7     7190.54     7481.63    173.68 o 
  -5   7   7     2364.05     2558.45     49.34 o 
  -3   7   7    21870.68    23439.62    318.57 o 
  -1   7   7       23.09       62.62     49.04 o 
   1   7   7     3987.10     4047.70     52.94 o 
   3   7   7     1589.05     1556.47     42.79 o 
   5   7   7     3521.91     3265.42     66.93 o 
   7   7   7      403.48      365.14     43.40 o 
   9   7   7       87.11      102.93     50.43 o 
 -12   8   7      423.92      393.43     58.85 o 
 -10   8   7     1994.94     2127.05     78.42 o 
  -8   8   7      469.49      510.06     42.22 o 
  -6   8   7      488.69      563.69     45.59 o 
  -4   8   7     2753.97     2806.04     55.82 o 
  -2   8   7        9.06       28.64     39.63 o 
   0   8   7      107.18       98.44     47.14 o 
   2   8   7      290.51      291.43     41.43 o 
   4   8   7      440.54      395.67     41.05 o 
   6   8   7     1449.22     1499.21     46.15 o 
   8   8   7      104.15      113.21     45.03 o 
 -11   9   7      252.73      347.09     70.92 o 
  -9   9   7     3345.67     3525.80    128.10 o 
  -7   9   7     2873.60     2922.80     56.63 o 
  -5   9   7     1067.68     1129.29     39.33 o 
  -3   9   7       61.77       89.03     42.99 o 
  -1   9   7     2410.05     2464.47     40.95 o 
   1   9   7     4132.09     4217.12     59.20 o 
   3   9   7      298.08      189.23     41.37 o 
   5   9   7      221.49      234.31     48.73 o 
   7   9   7     2985.53     2805.54     63.75 o 
 -12  10   7       50.96       15.68    153.37 o 
 -10  10   7       55.11       74.37     48.33 o 
  -8  10   7      299.82      296.71    135.91 o 
  -6  10   7        2.36      -41.01     41.01 o 
  -4  10   7       83.01       29.19     41.35 o 
  -2  10   7       43.37       92.71     43.20 o 
   0  10   7      920.83      869.27     47.83 o 
   2  10   7     1755.10     1813.19     41.11 o 
   4  10   7      384.40      344.48     51.01 o 
   6  10   7      428.57      389.65     48.65 o 
   8  10   7       52.20      165.18     55.19 o 
 -11  11   7      235.33      184.75     68.37 o 
  -9  11   7     4951.78     4976.47    155.03 o 
  -7  11   7     2033.41     2183.32     53.47 o 
  -5  11   7     3903.70     4243.77     44.34 o 
  -3  11   7      160.63      105.98     41.31 o 
  -1  11   7     3593.51     3597.63     53.73 o 
   1  11   7     1702.54     1667.07     40.10 o 
   3  11   7     1358.33     1486.24     42.69 o 
   5  11   7       16.18      -18.71     52.22 o 
   7  11   7     1144.03     1026.36     42.64 o 
 -10  12   7      442.61      403.15    178.59 o 
  -8  12   7        5.14       98.22     68.63 o 
  -6  12   7      246.23      240.20     51.38 o 
  -4  12   7      172.14      168.09     37.78 o 
  -2  12   7      464.48      503.34     37.97 o 
   0  12   7     2082.09     1941.34     48.14 o 
   2  12   7      217.86      285.43     43.65 o 
   4  12   7      248.64      233.83     40.19 o 
   6  12   7     1642.07     1303.14     49.20 o 
  -9  13   7     1270.13     1492.15     72.74 o 
  -7  13   7     2959.27     2926.42     47.61 o 
  -5  13   7     1103.65     1122.61     35.57 o 
  -3  13   7     2002.18     2147.08     46.76 o 
  -1  13   7      697.45      582.78     46.99 o 
   1  13   7     5759.22     6286.79     62.77 o 
   3  13   7      898.85      969.64     41.43 o 
   5  13   7     3030.10     2968.33     51.79 o 
  -8  14   7       15.61      -70.41     70.41 o 
  -6  14   7     2338.16     2191.29     50.87 o 
  -4  14   7     1535.43     1712.18     44.76 o 
  -2  14   7      112.83      117.37     36.65 o 
   0  14   7      596.86      550.70     38.74 o 
   2  14   7       85.64      147.99     36.73 o 
   4  14   7      292.63      258.74     46.33 o 
  -7  15   7       62.73      103.45     51.78 o 
  -5  15   7       43.78       36.00     40.92 o 
  -3  15   7      156.51      131.00     45.09 o 
  -1  15   7     6184.84     6626.84     50.08 o 
   1  15   7     2148.73     2143.09     53.69 o 
   3  15   7       22.60      119.08     44.29 o 
   5  15   7       63.88        5.33     47.73 o 
  -6  16   7     1518.99     1627.83     48.38 o 
  -4  16   7     1139.12     1155.95     44.98 o 
  -2  16   7      445.07      429.03     80.04 o 
   0  16   7      284.70      427.69     45.90 o 
   2  16   7     2282.50     2308.36     44.04 o 
  -5  17   7     1401.69     1185.20     47.66 o 
  -3  17   7     1138.19     1080.00     43.83 o 
  -1  17   7      143.79      139.45     47.74 o 
   1  17   7      636.79      770.96     44.00 o 
  -2  18   7      238.39      352.09     48.57 o 
 -14   0   8     4930.11     4680.92     99.24 o 
 -12   0   8       62.93      145.04     84.71 o 
 -10   0   8     2249.74     2172.61     52.70 o 
  -8   0   8     7362.77     7768.52    292.67 o 
  -6   0   8     6366.32     6448.01    300.45 o 
  -4   0   8    22100.65    21894.37    262.32 o 
  -2   0   8     4905.52     4569.14    163.41 o 
   0   0   8     7453.13     7405.76    193.66 o 
   2   0   8      444.17      749.04     68.40 o 
   4   0   8    14727.87    15459.97    277.14 o 
   6   0   8      168.05      100.54     53.09 o 
   8   0   8     1698.93     1467.26     61.51 o 
 -13   1   8      834.36      819.53     59.23 o 
 -11   1   8     1396.03     1246.39     53.37 o 
  -9   1   8      290.53      312.19     39.98 o 
  -7   1   8     5628.56     5989.45    184.94 o 
  -5   1   8     3306.79     3158.20     49.64 o 
  -3   1   8     1063.48     1029.95     43.25 o 
  -1   1   8      188.85      143.07     32.66 o 
   1   1   8    12599.41    12487.48    140.71 o 
   3   1   8       31.19       80.04     45.65 o 
   5   1   8       78.77       58.32     37.89 o 
   7   1   8        8.60       47.98     43.94 o 
   9   1   8       71.60       60.42     47.12 o 
 -14   2   8        3.62       64.80     59.65 o 
 -12   2   8      172.32      199.07     50.84 o 
 -10   2   8     3233.24     3347.62     46.36 o 
  -8   2   8     6339.47     6524.48    154.15 o 
  -6   2   8     3618.50     3668.25    117.33 o 
  -4   2   8     2436.61     2487.39     45.21 o 
  -2   2   8    20602.95    19903.54    182.12 o 
   0   2   8     5929.16     5864.61     99.69 o 
   2   2   8     2728.27     2783.40     52.43 o 
   4   2   8      983.20     1032.90     49.45 o 
   6   2   8     3390.71     3115.45     88.05 o 
   8   2   8      540.89      526.23     41.80 o 
 -13   3   8      476.94      546.52     56.41 o 
 -11   3   8      193.03      167.83     51.19 o 
  -9   3   8        3.53      -19.51     40.07 o 
  -7   3   8     7142.77     7611.49    148.43 o 
  -5   3   8     2179.41     2193.16     44.13 o 
  -3   3   8     1010.37     1007.00     41.77 o 
  -1   3   8      263.88      199.14     36.74 o 
   1   3   8     4603.23     4014.35     43.14 o 
   3   3   8      465.08      499.70     45.74 o 
   5   3   8      162.76      138.86     40.14 o 
   7   3   8      144.37      115.98     38.07 o 
   9   3   8      717.87      657.41     57.17 o 
 -12   4   8     1999.42     2057.59     80.51 o 
 -10   4   8      777.54      780.59     55.13 o 
  -8   4   8        7.22       12.53     42.05 o 
  -6   4   8     7461.97     7650.89    134.50 o 
  -4   4   8       24.72       68.60     39.46 o 
  -2   4   8     2386.04     2667.27     44.43 o 
   0   4   8     7334.79     7222.63     84.07 o 
   2   4   8     2798.05     3016.53     45.73 o 
   4   4   8      202.31      192.77     43.06 o 
   6   4   8     1516.57     1451.17     48.50 o 
   8   4   8      892.14      742.65     40.16 o 
 -13   5   8       89.02      110.49     66.64 o 
 -11   5   8      179.79      205.69     53.70 o 
  -9   5   8      110.54      152.09     38.48 o 
  -7   5   8       26.61       37.15     43.85 o 
  -5   5   8       40.34       19.96     46.97 o 
  -3   5   8       47.09       28.96     39.25 o 
  -1   5   8       35.33      -18.68     39.14 o 
   1   5   8      108.34      173.38     43.73 o 
   3   5   8        4.12       -0.30     40.23 o 
   5   5   8      285.00      227.28     38.80 o 
   7   5   8      149.92      172.53     42.64 o 
   9   5   8       36.84        2.09     47.40 o 
 -12   6   8     2726.24     2766.80     75.72 o 
 -10   6   8     1076.15     1036.94     57.01 o 
  -8   6   8     5642.26     5724.97    174.72 o 
  -6   6   8     2284.10     2317.20     89.07 o 
  -4   6   8     3049.84     2953.98     82.38 o 
  -2   6   8     2387.72     2241.66     52.45 o 
   0   6   8    13368.95    14937.83    307.88 o 
   2   6   8      186.63      224.25     45.19 o 
   4   6   8     4170.25     3875.57     53.41 o 
   6   6   8     1342.64     1453.86     81.32 o 
   8   6   8      605.33      602.58     42.90 o 
 -13   7   8     1630.45     1732.00    130.32 o 
 -11   7   8       55.87      -27.16     60.61 o 
  -9   7   8      148.11      172.86     48.15 o 
  -7   7   8     3622.24     3794.99    113.46 o 
  -5   7   8     2414.24     2392.91     46.42 o 
  -3   7   8      413.08      381.19     44.79 o 
  -1   7   8     1498.53     1393.44     44.12 o 
   1   7   8      157.08       66.29     75.08 o 
   3   7   8      667.10      590.99     43.10 o 
   5   7   8       13.54       21.82     42.57 o 
   7   7   8      783.97      615.70     47.23 o 
 -12   8   8     1364.81     1381.35     58.43 o 
 -10   8   8     2143.88     2216.54    100.91 o 
  -8   8   8     1021.32     1043.86     41.82 o 
  -6   8   8     1247.36     1210.74     45.71 o 
  -4   8   8       31.85       65.00     44.54 o 
  -2   8   8     7432.85     7635.63     61.68 o 
   0   8   8     2191.29     2333.59     53.44 o 
   2   8   8     3795.82     3975.66     52.41 o 
   4   8   8      372.14      332.16     44.99 o 
   6   8   8     1660.45     1613.66     58.03 o 
   8   8   8     1202.50     1014.85     42.85 o 
 -11   9   8      529.01      470.18    147.97 o 
  -9   9   8       62.93      -10.27     86.51 o 
  -7   9   8     2217.01     2291.68     43.85 o 
  -5   9   8     1180.60     1066.11     39.74 o 
  -3   9   8      590.12      570.60     42.48 o 
  -1   9   8     5883.24     5921.70     88.63 o 
   1   9   8     2763.49     2806.88     51.70 o 
   3   9   8        2.29       62.09     35.92 o 
   5   9   8      325.20      295.13     43.98 o 
   7   9   8      607.59      594.95     51.39 o 
 -10  10   8     1501.54     1429.47     71.32 o 
  -8  10   8     1149.02     1072.03     55.91 o 
  -6  10   8     6500.57     6139.18    126.28 o 
  -4  10   8     8360.13     8336.54     88.31 o 
  -2  10   8      720.95      746.39     41.15 o 
   0  10   8      249.47      257.42     39.47 o 
   2  10   8      199.48      221.75     39.10 o 
   4  10   8     3856.56     4180.47    106.11 o 
   6  10   8      354.42      410.10     53.72 o 
 -11  11   8      867.40      666.74     76.39 o 
  -9  11   8      324.02      434.42    155.96 o 
  -7  11   8     1245.84     1245.03     49.29 o 
  -5  11   8     1575.86     1542.29     38.54 o 
  -3  11   8       24.91       30.39     37.69 o 
  -1  11   8      872.85      807.91     38.71 o 
   1  11   8     4082.70     4094.86     55.93 o 
   3  11   8        2.01       69.82     40.01 o 
   5  11   8        4.10      -27.49     43.64 o 
   7  11   8      722.75      725.49     52.09 o 
 -10  12   8     2503.04     2473.42     72.86 o 
  -8  12   8      613.79      620.89     46.55 o 
  -6  12   8     4872.00     4296.70     86.12 o 
  -4  12   8      584.36      505.50     41.81 o 
  -2  12   8     3426.82     3549.95     48.72 o 
   0  12   8     1996.63     1969.34     46.82 o 
   2  12   8     1638.71     1675.70     43.86 o 
   4  12   8        3.30        6.78     41.72 o 
   6  12   8     1929.20     1849.53     87.75 o 
  -9  13   8      902.61      897.70     59.94 o 
  -7  13   8      212.21      252.23     43.32 o 
  -5  13   8       34.94       19.43     42.65 o 
  -3  13   8      674.04      604.26     48.73 o 
  -1  13   8      165.39      160.02     42.46 o 
   1  13   8      840.57      950.24     44.46 o 
   3  13   8        3.12       93.75     34.08 o 
   5  13   8      243.83      331.99     42.88 o 
  -8  14   8      712.92      705.09     70.71 o 
  -6  14   8     1662.03     1584.57     44.53 o 
  -4  14   8     1533.22     1583.01     38.72 o 
  -2  14   8       83.08       63.10     40.58 o 
   0  14   8      624.48      546.79     38.33 o 
   2  14   8      251.63      265.61     37.25 o 
   4  14   8     2306.24     2475.60     43.46 o 
  -7  15   8      155.67      178.31     42.72 o 
  -5  15   8        1.85       62.23     55.51 o 
  -3  15   8       72.60       29.49     58.62 o 
  -1  15   8      800.16      637.07     44.35 o 
   1  15   8       81.65       74.72     45.39 o 
   3  15   8       11.31       18.41     42.97 o 
  -6  16   8       66.28       65.35     41.49 o 
  -4  16   8     1366.82     1265.97     48.00 o 
  -2  16   8      542.05      580.59     45.87 o 
   0  16   8      756.94      684.61     45.04 o 
   2  16   8      161.02      272.60     51.89 o 
  -5  17   8      334.61      235.24     52.72 o 
  -3  17   8       62.72       88.99     47.59 o 
  -1  17   8        5.72       16.28     58.08 o 
 -13   1   9     3143.10     2885.83     59.17 o 
 -11   1   9      360.35      413.01     48.59 o 
  -9   1   9     3646.31     3639.89     64.84 o 
  -7   1   9     6428.94     6750.12    115.68 o 
  -5   1   9     3239.47     3618.39    100.27 o 
  -3   1   9     6421.40     6294.68    118.85 o 
  -1   1   9     5399.23     5031.00     65.09 o 
   1   1   9       16.47       62.99     47.22 o 
   3   1   9       60.73       63.29     43.91 o 
   5   1   9     4085.98     4743.23     64.15 o 
   7   1   9     2820.26     2778.06     58.91 o 
   9   1   9      787.30      537.67     46.76 o 
 -12   2   9      149.43      195.34     44.85 o 
 -10   2   9      254.42      202.23     47.55 o 
  -8   2   9      645.03      705.21     40.62 o 
  -6   2   9     1032.56     1155.22     45.75 o 
  -4   2   9       12.19       15.19     39.46 o 
  -2   2   9     1995.50     1954.20     52.71 o 
   0   2   9     2973.95     3151.09     61.55 o 
   2   2   9      330.88      373.44     46.07 o 
   4   2   9      558.01      516.94     38.88 o 
   6   2   9     4526.68     4572.57     67.54 o 
   8   2   9       86.81       73.90     47.86 o 
 -13   3   9      659.40      696.83     57.31 o 
 -11   3   9      286.33      284.53     50.22 o 
  -9   3   9     1142.32      973.40     39.77 o 
  -7   3   9     4524.56     4637.35     75.81 o 
  -5   3   9     4775.97     5012.88     84.37 o 
  -3   3   9      391.65      387.87     35.30 o 
  -1   3   9     4577.98     4224.86     88.66 o 
   1   3   9     3260.06     3281.49     44.86 o 
   3   3   9     5034.17     5204.13    110.63 o 
   5   3   9     1289.44     1681.83     44.65 o 
   7   3   9      870.37      871.58     43.03 o 
   9   3   9       37.81       97.63     50.97 o 
 -12   4   9     1220.89     1121.28     61.37 o 
 -10   4   9      816.82      851.09     45.15 o 
  -8   4   9     7198.92     7334.42    155.30 o 
  -6   4   9     1893.05     2072.80     47.89 o 
  -4   4   9       52.24       40.87     49.10 o 
  -2   4   9     2610.89     2876.46     53.04 o 
   0   4   9     4533.04     4245.01     52.82 o 
   2   4   9     1611.34     1655.74     42.05 o 
   4   4   9       22.63      102.73     39.44 o 
   6   4   9     2103.14     2184.57     70.48 o 
   8   4   9      285.85      281.67     52.13 o 
 -13   5   9     3161.80     3108.83    144.52 o 
 -11   5   9     5318.25     5510.23    148.03 o 
  -9   5   9     2367.60     2213.30     43.65 o 
  -7   5   9     1506.16     1408.20     44.89 o 
  -5   5   9      125.07      114.74     44.85 o 
  -3   5   9     7094.68     7143.58    125.83 o 
  -1   5   9    14270.87    14126.58    245.46 o 
   1   5   9    10973.72    10954.26    181.39 o 
   3   5   9     1197.24     1038.02     43.38 o 
   5   5   9     2246.77     2763.53     52.16 o 
   7   5   9      188.11      143.00     46.30 o 
 -12   6   9     1021.23      914.29     71.67 o 
 -10   6   9      318.90      301.67     43.76 o 
  -8   6   9      695.47      662.27     37.87 o 
  -6   6   9      134.99      172.76     43.67 o 
  -4   6   9      162.00      191.70     44.14 o 
  -2   6   9     2700.25     2634.03     51.05 o 
   0   6   9     1828.96     1997.16     48.67 o 
   2   6   9        7.81       39.11     43.10 o 
   4   6   9        0.28       85.64     34.17 o 
   6   6   9      143.96      161.14     39.95 o 
   8   6   9      203.58      230.64     61.63 o 
 -11   7   9        8.98      -33.97     59.60 o 
  -9   7   9      282.90      310.62     44.44 o 
  -7   7   9     6367.29     6913.78    120.28 o 
  -5   7   9     3497.07     3707.37     62.95 o 
  -3   7   9      367.56      418.39     47.02 o 
  -1   7   9     9178.63     8800.25    195.02 o 
   1   7   9      670.78      640.02     41.07 o 
   3   7   9     6899.38     7285.53    141.88 o 
   5   7   9      907.48      941.24     41.49 o 
   7   7   9      709.04      649.44     50.03 o 
 -12   8   9     1568.66     1495.48     70.08 o 
 -10   8   9     1820.86     1767.60     59.38 o 
  -8   8   9     2033.20     2085.71     51.92 o 
  -6   8   9      679.04      740.91     44.73 o 
  -4   8   9     2861.29     2909.48     44.93 o 
  -2   8   9     1809.40     1782.89     47.75 o 
   0   8   9     3911.84     3864.65     89.86 o 
   2   8   9      313.22      354.41     40.37 o 
   4   8   9       18.69      -14.46     45.06 o 
   6   8   9     1068.25     1047.76     42.99 o 
 -11   9   9      357.29      283.45    103.52 o 
  -9   9   9     3164.55     3340.78     68.16 o 
  -7   9   9     1464.00     1467.72     42.92 o 
  -5   9   9      869.62      925.16     43.24 o 
  -3   9   9     2157.42     2129.35     61.82 o 
  -1   9   9      186.74      113.96     40.03 o 
   1   9   9      146.61      116.41     35.00 o 
   3   9   9       14.28      -16.83     45.92 o 
   5   9   9     1086.97     1210.02     36.18 o 
   7   9   9     1323.94     1208.66     44.27 o 
 -10  10   9      147.60       87.32     57.01 o 
  -8  10   9      944.51      983.85     36.92 o 
  -6  10   9      499.33      412.64     48.55 o 
  -4  10   9        0.65        1.20     34.82 o 
  -2  10   9     1482.25     1517.57     40.03 o 
   0  10   9      450.15      456.10     33.19 o 
   2  10   9       71.41      172.73     46.81 o 
   4  10   9       16.63       58.49     42.47 o 
   6  10   9       19.32       -9.29     50.30 o 
 -11  11   9      323.53      366.07     66.15 o 
  -9  11   9      377.96      406.35    155.42 o 
  -7  11   9     4560.57     4693.60     96.13 o 
  -5  11   9     1017.09     1079.84     47.10 o 
  -3  11   9     1836.30     1576.91     53.90 o 
  -1  11   9      493.80      524.36     41.92 o 
   1  11   9     1762.32     1683.18     67.18 o 
   3  11   9       60.28      118.63     39.13 o 
   5  11   9     1878.42     1797.72     51.88 o 
 -10  12   9      834.35      734.67     93.20 o 
  -8  12   9        5.64       70.14     43.68 o 
  -6  12   9        4.27      -16.55     42.41 o 
  -4  12   9       46.42       79.92     72.41 o 
  -2  12   9     1007.74      916.93     39.94 o 
   0  12   9     2192.40     2094.78     71.77 o 
   2  12   9       56.52      -16.77     39.71 o 
   4  12   9        0.07      -44.39     44.39 o 
  -9  13   9      305.18      161.53     68.40 o 
  -7  13   9     1099.03     1298.72     48.98 o 
  -5  13   9     4038.82     3955.95     52.82 o 
  -3  13   9        3.55      -18.69     41.01 o 
  -1  13   9      626.43      659.01     51.30 o 
   1  13   9      200.89      201.59     32.91 o 
   3  13   9     3086.46     2965.59     68.21 o 
   5  13   9      431.08      371.77     48.12 o 
  -8  14   9      551.48      413.05     52.41 o 
  -6  14   9        5.57      -48.35     48.35 o 
  -4  14   9        4.63       12.60     40.51 o 
  -2  14   9      223.56      146.12     32.48 o 
   0  14   9     1050.92      950.06     39.19 o 
   2  14   9       12.41       40.87     39.62 o 
   4  14   9      220.00      151.99     47.54 o 
  -7  15   9        4.51       11.68     45.11 o 
  -5  15   9      550.08      440.29     41.98 o 
  -3  15   9     1080.33     1053.79     46.84 o 
  -1  15   9     4916.77     5135.41     58.57 o 
   1  15   9     1653.60     1504.13     54.51 o 
   3  15   9      122.64      145.16     48.77 o 
  -6  16   9        7.11       16.32     47.20 o 
  -4  16   9      604.87      627.32     44.36 o 
  -2  16   9     1580.41     1717.69     56.30 o 
   0  16   9      561.72      517.12     60.20 o 
  -3  17   9       52.22      138.56     57.75 o 
 -12   0  10        5.15       71.23     65.71 o 
 -10   0  10     1293.22     1192.26     67.19 o 
  -8   0  10    16128.90    15996.67    673.91 o 
  -6   0  10     7463.80     7599.19    112.38 o 
  -4   0  10     7487.63     8203.10     83.23 o 
  -2   0  10     4980.35     5402.45    128.80 o 
   0   0  10       40.80       90.40     96.72 o 
   2   0  10     2714.04     2655.24    125.40 o 
   4   0  10     2044.91     1637.76    114.63 o 
   6   0  10        9.18      -25.96     59.55 o 
   8   0  10     1275.64      959.57     67.35 o 
 -13   1  10     1079.13     1045.95     55.32 o 
 -11   1  10     2223.96     2148.34     40.61 o 
  -9   1  10      468.32      490.07     36.57 o 
  -7   1  10     1079.15     1048.78     48.48 o 
  -5   1  10      701.45      556.03     49.86 o 
  -3   1  10      479.97      467.19     43.80 o 
  -1   1  10        3.56       -2.66     38.69 o 
   1   1  10      314.35      227.54     41.55 o 
   3   1  10        0.10        6.05     39.90 o 
   5   1  10     2107.33     2268.55     48.04 o 
   7   1  10     1740.17     1724.76     47.39 o 
 -12   2  10      958.86      918.44     48.91 o 
 -10   2  10     2838.09     2877.26     67.70 o 
  -8   2  10       19.50       99.51     41.59 o 
  -6   2  10     3263.22     3421.27     54.00 o 
  -4   2  10     1089.11     1222.75     50.35 o 
  -2   2  10    10649.38    11335.98    217.76 o 
   0   2  10     2773.54     3037.04     62.16 o 
   2   2  10       51.33        9.70     43.44 o 
   4   2  10     2165.89     2076.37     64.07 o 
   6   2  10     1967.88     2068.56     76.76 o 
   8   2  10     1177.94     1432.08     63.58 o 
 -13   3  10     1510.62     1486.60     79.99 o 
 -11   3  10      312.99      366.05     38.66 o 
  -9   3  10        0.10      -14.12     30.07 o 
  -7   3  10        0.78        9.35     41.63 o 
  -5   3  10     2311.38     2377.31     51.12 o 
  -3   3  10     1260.33     1416.22     44.28 o 
  -1   3  10      899.15      792.38     72.72 o 
   1   3  10      904.90     1000.60     36.62 o 
   3   3  10      357.67      416.98     35.84 o 
   5   3  10     1582.35     1806.44     51.30 o 
   7   3  10      170.78      171.12     56.73 o 
 -12   4  10     1364.62     1354.71     60.90 o 
 -10   4  10     4566.34     4862.93     89.93 o 
  -8   4  10     9654.66    10028.72    213.03 o 
  -6   4  10      968.78      859.25     45.01 o 
  -4   4  10     3062.53     3365.23     62.02 o 
  -2   4  10        6.38       57.62     49.54 o 
   0   4  10     1410.72     1458.06     49.10 o 
   2   4  10     2104.21     1894.15     49.62 o 
   4   4  10     3111.79     3041.79     53.68 o 
   6   4  10      482.65      551.83     42.35 o 
   8   4  10       69.15       91.58     45.44 o 
 -13   5  10       56.71       62.30     56.04 o 
 -11   5  10       29.28       47.85     38.62 o 
  -9   5  10      627.82      693.45     43.94 o 
  -7   5  10     1567.19     1527.74     43.24 o 
  -5   5  10       70.39      112.67     42.36 o 
  -3   5  10      109.24      122.86     41.35 o 
  -1   5  10     1347.86     1194.66     56.85 o 
   1   5  10      711.05      791.34     44.80 o 
   3   5  10       17.31       51.54     38.50 o 
   5   5  10        7.93      -34.49     51.14 o 
   7   5  10       87.85      156.50     49.47 o 
 -12   6  10      948.58      895.99     79.47 o 
 -10   6  10     2111.66     2187.53     69.71 o 
  -8   6  10     5674.59     5514.94     60.89 o 
  -6   6  10     2327.75     2232.80     43.44 o 
  -4   6  10       77.72       96.70     43.16 o 
  -2   6  10      798.91      952.75     42.00 o 
   0   6  10     2450.51     2750.99     47.75 o 
   2   6  10     1344.91     1183.43     41.53 o 
   4   6  10     1263.15     1208.93     46.74 o 
   6   6  10     1866.15     2095.95     74.31 o 
 -11   7  10       55.53      146.08     57.95 o 
  -9   7  10       12.21       53.92     45.23 o 
  -7   7  10        9.69       36.44     32.99 o 
  -5   7  10      125.37      141.53     38.72 o 
  -3   7  10      123.12      120.88     44.96 o 
  -1   7  10     4474.51     4491.80     46.07 o 
   1   7  10       57.53      102.25     41.00 o 
   3   7  10      951.03      876.87     47.79 o 
   5   7  10      234.44      117.26     55.31 o 
   7   7  10      118.11      111.43     46.02 o 
 -12   8  10      226.05      243.03     66.22 o 
 -10   8  10     3667.92     3744.26     89.63 o 
  -8   8  10      642.39      577.58     41.64 o 
  -6   8  10      276.76      264.01     37.43 o 
  -4   8  10      210.85      245.15     34.70 o 
  -2   8  10    16395.39    18038.94    322.89 o 
   0   8  10     1377.30     1377.07     40.01 o 
   2   8  10       17.18       31.60     67.08 o 
   4   8  10      691.31      747.95     39.91 o 
   6   8  10      501.95      482.53     42.39 o 
 -11   9  10      139.20      141.41     68.35 o 
  -9   9  10     1148.55     1091.83     52.02 o 
  -7   9  10      301.32      361.26     58.48 o 
  -5   9  10     2037.43     2074.67     64.01 o 
  -3   9  10     1151.52     1202.99     39.41 o 
  -1   9  10     3155.10     2967.66     52.33 o 
   1   9  10       46.55       -7.05     42.98 o 
   3   9  10       10.24       32.57     39.68 o 
   5   9  10     1048.69     1052.08     49.97 o 
 -10  10  10     2195.59     2393.78     60.84 o 
  -8  10  10     5480.34     5205.37    151.34 o 
  -6  10  10     2187.84     2029.70     47.13 o 
  -4  10  10     2677.90     3021.02    107.94 o 
  -2  10  10      470.46      436.63     32.52 o 
   0  10  10     2751.68     3065.43     92.38 o 
   2  10  10     2803.84     2694.05     48.28 o 
   4  10  10      742.53      776.51     82.80 o 
   6  10  10       81.15       97.14     60.78 o 
  -9  11  10      831.03      776.39     52.30 o 
  -7  11  10      494.55      538.81     43.72 o 
  -5  11  10     2112.48     2304.76     48.62 o 
  -3  11  10       25.15      -28.93     43.40 o 
  -1  11  10      333.69      381.21     42.99 o 
   1  11  10      225.45      180.36     40.89 o 
   3  11  10      106.48      134.04     41.16 o 
   5  11  10      534.50      500.75     48.56 o 
 -10  12  10     3258.92     2754.53    273.26 o 
  -8  12  10       80.23       73.17     49.96 o 
  -6  12  10      153.82      116.31     41.31 o 
  -4  12  10     1440.01     1457.77     62.05 o 
  -2  12  10     3997.92     4293.26     99.32 o 
   0  12  10      814.07      758.80     41.20 o 
   2  12  10       26.97       10.66     39.25 o 
   4  12  10      751.17      759.54     44.35 o 
  -9  13  10      448.35      320.05    171.09 o 
  -7  13  10      863.91      964.36     48.94 o 
  -5  13  10     2644.64     2744.23     99.04 o 
  -3  13  10       49.46       71.76     39.59 o 
  -1  13  10      146.52      148.14     39.64 o 
   1  13  10     2066.31     2073.17     50.37 o 
   3  13  10      817.68      959.68     65.31 o 
  -8  14  10     1956.48     1683.86     87.34 o 
  -6  14  10      784.18      873.98     64.66 o 
  -4  14  10       11.59      -49.59     49.59 o 
  -2  14  10      134.10      146.36     46.02 o 
   0  14  10     1114.21     1115.09     46.68 o 
   2  14  10      690.38      702.70     69.27 o 
  -7  15  10      107.45       98.57     57.71 o 
  -5  15  10      807.75      811.63     44.97 o 
  -3  15  10      735.13      728.06     50.81 o 
  -1  15  10        0.37        4.48     44.24 o 
   1  15  10       25.36        6.34     45.97 o 
  -4  16  10       57.78      109.16     53.78 o 
  -2  16  10      717.72      615.29     50.38 o 
 -13   1  11      642.07      633.63     56.65 o 
 -11   1  11      494.65      544.36     37.49 o 
  -9   1  11      499.33      559.76     42.56 o 
  -7   1  11     3145.52     3195.27     49.75 o 
  -5   1  11        7.03       -6.82     46.31 o 
  -3   1  11     7773.18     7595.30    124.52 o 
  -1   1  11     1984.90     2072.60     42.94 o 
   1   1  11       42.73       97.14     43.16 o 
   3   1  11       83.79      110.22     33.10 o 
   5   1  11     1270.75      937.07     64.18 o 
   7   1  11      323.22      222.27     46.75 o 
 -12   2  11       40.31       82.99     48.25 o 
 -10   2  11      113.38      100.84     41.42 o 
  -8   2  11     1188.13     1226.62     41.18 o 
  -6   2  11      962.66      968.46     41.89 o 
  -4   2  11     2257.55     2288.45     44.37 o 
  -2   2  11       34.80      -28.82     45.85 o 
   0   2  11      128.13      152.20     48.75 o 
   2   2  11       46.54      108.70     36.68 o 
   4   2  11        8.85      -36.57     36.57 o 
   6   2  11      255.43      331.40     48.89 o 
 -13   3  11       51.60       29.68     52.11 o 
 -11   3  11        2.98       21.62     44.00 o 
  -9   3  11     9493.23     9906.51    214.58 o 
  -7   3  11      817.41      960.66     42.45 o 
  -5   3  11     3641.24     3672.67     59.49 o 
  -3   3  11      119.99      212.09     46.05 o 
  -1   3  11     3617.14     3669.83     50.45 o 
   1   3  11     1856.31     2129.96     44.82 o 
   3   3  11     5488.79     5886.50    105.89 o 
   5   3  11      139.45       67.87     42.17 o 
   7   3  11      178.99       42.45     45.97 o 
 -12   4  11       11.13      -14.17     48.23 o 
 -10   4  11       80.97      115.92     41.57 o 
  -8   4  11     1063.89     1100.77     52.51 o 
  -6   4  11     5757.73     5886.74     52.77 o 
  -4   4  11        6.82        4.19     45.57 o 
  -2   4  11       79.94       32.99     45.03 o 
   0   4  11     1711.03     1831.10     41.07 o 
   2   4  11        1.85       10.60     42.59 o 
   4   4  11      911.50     1066.03     45.26 o 
   6   4  11       20.89      -33.01     43.84 o 
 -13   5  11      561.91      510.97     65.79 o 
 -11   5  11     5865.53     5713.10    203.79 o 
  -9   5  11     1374.80     1431.86     48.39 o 
  -7   5  11      251.23      311.61     32.96 o 
  -5   5  11      151.51      231.14     44.54 o 
  -3   5  11    10839.28    10627.00    187.16 o 
  -1   5  11     1282.26     1385.62     51.29 o 
   1   5  11     1170.56     1380.60     41.77 o 
   3   5  11      211.07      285.40     39.83 o 
   5   5  11     1963.50     1690.46     54.40 o 
   7   5  11      331.58      239.03     46.39 o 
 -12   6  11      442.20      498.92     56.04 o 
 -10   6  11      314.73      377.69     45.69 o 
  -8   6  11     1769.96     1924.62     51.84 o 
  -6   6  11     3827.30     3570.99     89.55 o 
  -4   6  11      320.87      425.51     46.01 o 
  -2   6  11        0.83       13.64     38.34 o 
   0   6  11     4023.94     4004.86     54.49 o 
   2   6  11      179.17      194.33     46.90 o 
   4   6  11     1180.23     1099.25     36.55 o 
   6   6  11       86.74      154.88     55.72 o 
 -11   7  11       10.89        5.67     44.78 o 
  -9   7  11     3301.81     3551.19    102.40 o 
  -7   7  11     2386.17     2605.90     89.43 o 
  -5   7  11      503.12      471.60     39.53 o 
  -3   7  11     1005.52     1271.73     45.64 o 
  -1   7  11     1492.12     1667.06     51.81 o 
   1   7  11     1364.11     1592.49     45.24 o 
   3   7  11     1511.74     1441.77     66.32 o 
   5   7  11      118.75      124.25     43.98 o 
 -12   8  11        5.58      -37.63     72.17 o 
 -10   8  11      191.23      265.65     47.37 o 
  -8   8  11      900.36     1011.11     37.25 o 
  -6   8  11      529.60      617.11     45.29 o 
  -4   8  11       34.74       90.71     36.70 o 
  -2   8  11      699.33      772.26     49.52 o 
   0   8  11     2335.54     2811.86     90.59 o 
   2   8  11        9.53      -29.73     44.54 o 
   4   8  11      159.19       52.92     51.24 o 
   6   8  11        0.20        5.00     39.61 o 
 -11   9  11      752.37      656.83     50.98 o 
  -9   9  11      458.51      498.54     41.58 o 
  -7   9  11     2615.12     2608.14     52.76 o 
  -5   9  11      942.46      873.20     44.96 o 
  -3   9  11     8083.36     8129.18    117.65 o 
  -1   9  11     1846.26     2039.60     50.34 o 
   1   9  11       22.23      144.74     44.75 o 
   3   9  11     1064.63      879.48     43.26 o 
   5   9  11     1355.82     1177.58     74.44 o 
 -10  10  11      208.91      201.76     41.44 o 
  -8  10  11       62.94       81.82     39.86 o 
  -6  10  11      101.28       61.32     38.30 o 
  -4  10  11       72.61       11.40     43.45 o 
  -2  10  11      248.14      246.41     32.64 o 
   0  10  11      495.91      533.69     51.35 o 
   2  10  11      991.32      959.57     39.55 o 
   4  10  11      123.32      146.96     38.30 o 
  -9  11  11      142.73      150.80     46.46 o 
  -7  11  11      179.96      240.14     34.37 o 
  -5  11  11     2530.53     2254.02     52.51 o 
  -3  11  11     2309.10     2163.92     55.42 o 
  -1  11  11      157.00      182.36     35.65 o 
   1  11  11       15.15      -44.06     44.06 o 
   3  11  11      608.35      589.27     48.98 o 
  -8  12  11     1222.38     1166.43     48.48 o 
  -6  12  11      163.24      119.81     38.03 o 
  -4  12  11       15.15       17.49     39.53 o 
  -2  12  11      384.61      461.96     40.18 o 
   0  12  11       80.47       76.15     38.49 o 
   2  12  11       18.91       88.31     44.06 o 
  -7  13  11      792.29      665.16     47.69 o 
  -5  13  11     2314.82     2130.81     59.22 o 
  -3  13  11      129.83      125.19     40.12 o 
  -1  13  11      261.36      254.32     46.42 o 
   1  13  11      300.11      234.51     44.44 o 
   3  13  11      920.20      849.66     51.13 o 
  -6  14  11     1334.34     1384.80     76.91 o 
  -4  14  11       95.17        5.24     50.10 o 
  -2  14  11      143.19       74.66     44.83 o 
   0  14  11      188.50      220.25     49.76 o 
  -5  15  11       14.02      -12.31     44.28 o 
  -3  15  11     2946.33     3064.42     71.88 o 
  -1  15  11      189.98      118.56     43.09 o 
 -12   0  12       18.29      -32.29     57.81 o 
 -10   0  12      103.86       64.36     53.81 o 
  -8   0  12     2541.77     2435.81    131.95 o 
  -6   0  12     3145.68     3429.31    121.04 o 
  -4   0  12       37.18       71.86    103.72 o 
  -2   0  12     5471.39     5619.87    156.16 o 
   0   0  12     1141.38      969.52     60.42 o 
   2   0  12     1756.75     1802.13    126.38 o 
   4   0  12      181.01      267.86     47.75 o 
   6   0  12      318.22      397.30     66.86 o 
 -13   1  12       12.51       69.24     48.70 o 
 -11   1  12      297.10      221.51     36.31 o 
  -9   1  12     6150.60     6414.53    122.52 o 
  -7   1  12     2533.08     2751.99     72.11 o 
  -5   1  12      322.03      408.60     44.95 o 
  -3   1  12       89.46       25.10     44.67 o 
  -1   1  12     3144.30     3039.17     68.17 o 
   1   1  12     2390.84     2506.71     71.72 o 
   3   1  12       35.07       -4.10     57.65 o 
   5   1  12      990.98      910.84     51.09 o 
 -12   2  12     3457.78     3601.24     76.89 o 
 -10   2  12     1319.29     1305.66     39.56 o 
  -8   2  12       79.05        1.94     46.20 o 
  -6   2  12      145.63      170.17     43.21 o 
  -4   2  12    15924.28    16481.76    260.23 o 
  -2   2  12     1769.06     1799.64     42.37 o 
   0   2  12       31.74       55.80     40.79 o 
   2   2  12        7.69      -25.46     46.56 o 
   4   2  12     2896.69     3185.37    138.00 o 
   6   2  12      291.35      327.85     46.91 o 
 -13   3  12      156.52       73.88     61.13 o 
 -11   3  12       38.54       27.15     37.79 o 
  -9   3  12      116.52      153.45     43.20 o 
  -7   3  12      830.20      880.41     37.42 o 
  -5   3  12       77.82       77.01     43.15 o 
  -3   3  12        3.59       23.67     41.77 o 
  -1   3  12     2683.30     2990.83     46.43 o 
   1   3  12       73.46       44.22     38.31 o 
   3   3  12       94.78       53.36     38.48 o 
   5   3  12       19.26       37.51     48.32 o 
 -12   4  12       36.28       40.29     42.84 o 
 -10   4  12     3384.21     3282.47    113.89 o 
  -8   4  12     1880.16     1967.40     58.02 o 
  -6   4  12      821.19      869.27     38.14 o 
  -4   4  12      936.53     1024.29     41.25 o 
  -2   4  12     3906.59     3699.41     90.59 o 
   0   4  12      738.73      602.16     37.05 o 
   2   4  12     4191.51     4465.57     69.48 o 
   4   4  12      997.40     1090.19     43.16 o 
   6   4  12      851.37      729.99     39.19 o 
 -11   5  12      663.85      624.49     46.03 o 
  -9   5  12       18.17       36.05     36.90 o 
  -7   5  12      218.98      182.72     48.42 o 
  -5   5  12      921.42      935.44     42.31 o 
  -3   5  12     1445.74     1497.86     44.17 o 
  -1   5  12      282.75      186.16     43.80 o 
   1   5  12        3.08       63.05     38.36 o 
   3   5  12       79.73       94.89     53.02 o 
   5   5  12       71.02       39.86     47.72 o 
 -12   6  12      139.40      145.91     41.74 o 
 -10   6  12     2337.52     2278.36     95.38 o 
  -8   6  12      840.75      717.04     38.55 o 
  -6   6  12      345.08      390.38     43.80 o 
  -4   6  12      604.72      648.72     41.64 o 
  -2   6  12       61.81       10.80     39.90 o 
   0   6  12      163.24       54.66     47.43 o 
   2   6  12     1897.69     1938.90     46.80 o 
   4   6  12      461.55      698.99     57.97 o 
   6   6  12       41.60      -20.62     50.71 o 
 -11   7  12        1.91      -43.14     43.14 o 
  -9   7  12      403.46      417.43     40.01 o 
  -7   7  12     2108.84     2095.98     43.42 o 
  -5   7  12      134.33      127.89     44.47 o 
  -3   7  12     1453.35     1374.97     41.12 o 
  -1   7  12     3231.31     3129.49     51.58 o 
   1   7  12      336.41      363.67     40.73 o 
   3   7  12       10.39        6.97     44.31 o 
   5   7  12      122.55       25.54     46.30 o 
 -10   8  12       19.51       -3.29     38.19 o 
  -8   8  12     1021.08      925.88     42.94 o 
  -6   8  12      122.05      104.06     39.04 o 
  -4   8  12     4418.32     4532.81    102.80 o 
  -2   8  12     1636.11     1562.88     49.34 o 
   0   8  12     1467.82     1281.82     47.10 o 
   2   8  12       94.26       20.47     48.82 o 
   4   8  12     1779.31     1791.66     44.52 o 
 -11   9  12        0.24       91.67     47.16 o 
  -9   9  12      803.41      882.16     47.06 o 
  -7   9  12     1079.12     1118.05     73.58 o 
  -5   9  12       91.43      209.34     43.77 o 
  -3   9  12      334.95      352.17     34.26 o 
  -1   9  12     2309.63     2446.04     61.84 o 
   1   9  12      435.36      516.35     43.01 o 
   3   9  12      307.41      273.75     63.00 o 
 -10  10  12     1775.40     1376.95     53.82 o 
  -8  10  12     1007.32     1154.08     46.44 o 
  -6  10  12     2862.92     3035.37     57.62 o 
  -4  10  12       20.42      -36.73     36.73 o 
  -2  10  12     3110.35     2761.85     61.30 o 
   0  10  12       55.66       77.93     46.25 o 
   2  10  12     4146.73     4447.88     55.46 o 
   4  10  12      111.13       27.05     47.14 o 
  -9  11  12      807.47      713.67     46.52 o 
  -7  11  12      176.03       78.69     47.28 o 
  -5  11  12       18.77       15.00     36.46 o 
  -3  11  12        1.01       20.78     39.85 o 
  -1  11  12      508.97      629.23     33.24 o 
   1  11  12       75.69        9.20     42.93 o 
   3  11  12       43.21       16.69     46.23 o 
  -8  12  12       11.33      -40.71     40.71 o 
  -6  12  12       13.24      -44.85     44.85 o 
  -4  12  12     3773.29     3988.53     82.71 o 
  -2  12  12      338.60      354.93     46.27 o 
   0  12  12       79.20       68.58     44.71 o 
   2  12  12       15.18       41.13     42.38 o 
  -7  13  12       82.23       96.44     41.97 o 
  -5  13  12      143.64      217.28     46.28 o 
  -3  13  12       56.28      -26.43     45.02 o 
  -1  13  12      707.96      881.48     60.41 o 
   1  13  12        7.75      -42.65     42.65 o 
  -6  14  12      159.32      127.98     81.53 o 
  -4  14  12       90.88       71.68     43.20 o 
  -2  14  12       88.30       76.29     43.58 o 
   0  14  12      905.36      855.56     81.78 o 
 -11   1  13      678.56      713.19     47.35 o 
  -9   1  13       56.68       42.23     42.26 o 
  -7   1  13      148.58      175.79     73.70 o 
  -5   1  13     3646.68     3849.98     42.89 o 
  -3   1  13     2212.28     2234.44     50.70 o 
  -1   1  13     1992.60     1992.68     41.96 o 
   1   1  13      779.58      925.23     49.98 o 
   3   1  13     1560.43     1463.77     71.37 o 
   5   1  13       81.19       17.58     57.73 o 
 -12   2  13      305.71      195.35     42.89 o 
 -10   2  13      935.31      984.19     37.96 o 
  -8   2  13       17.61      -22.77     43.21 o 
  -6   2  13        0.44       19.54     39.56 o 
  -4   2  13      942.82      835.92     56.08 o 
  -2   2  13      237.63      151.10     36.88 o 
   0   2  13        3.11      -50.78     50.78 o 
   2   2  13        1.56      -19.40     39.64 o 
   4   2  13        0.59       62.26     44.10 o 
 -11   3  13     1867.23     1999.74     50.44 o 
  -9   3  13     8657.77     8824.39    191.43 o 
  -7   3  13     3055.65     3344.90     52.91 o 
  -5   3  13      458.79      583.61     40.54 o 
  -3   3  13     2144.79     2218.93     40.44 o 
  -1   3  13       26.88       55.20     41.38 o 
   1   3  13     3317.51     3327.89     90.17 o 
   3   3  13      593.37      466.64     38.91 o 
   5   3  13      241.22      195.17     46.40 o 
 -12   4  13     1080.92      937.26     63.78 o 
 -10   4  13      259.72      299.43     37.24 o 
  -8   4  13      882.36      925.61     39.08 o 
  -6   4  13      147.79      107.87     48.94 o 
  -4   4  13       48.27       95.76     46.54 o 
  -2   4  13     3648.98     3977.76    104.08 o 
   0   4  13      271.64      288.49     36.66 o 
   2   4  13       22.03       19.52     41.10 o 
   4   4  13     1044.59     1040.47     60.21 o 
 -11   5  13     2254.03     2179.04     80.59 o 
  -9   5  13     1006.64     1039.91     41.31 o 
  -7   5  13     1128.78     1070.79     47.20 o 
  -5   5  13     3663.63     3548.90     73.06 o 
  -3   5  13      908.77     1252.81     40.52 o 
  -1   5  13      168.94      229.97     55.51 o 
   1   5  13        3.84       24.15     43.33 o 
   3   5  13     2442.86     2536.63    122.30 o 
   5   5  13      833.54      901.77     60.95 o 
 -10   6  13      377.10      415.26     45.81 o 
  -8   6  13      345.09      312.59     40.74 o 
  -6   6  13      738.44      755.91     63.50 o 
  -4   6  13       86.84       82.25     48.36 o 
  -2   6  13     2928.52     2677.18     52.17 o 
   0   6  13      760.89     1036.21     45.60 o 
   2   6  13       71.67       36.86     36.48 o 
   4   6  13     1537.51     1388.69     72.12 o 
 -11   7  13      376.68      365.03     40.70 o 
  -9   7  13     5859.35     6190.38    176.53 o 
  -7   7  13      970.28      831.96     46.23 o 
  -5   7  13      423.59      469.03     46.80 o 
  -3   7  13       66.04       97.93     41.09 o 
  -1   7  13      841.56     1062.20     41.02 o 
   1   7  13     2626.47     2590.46    112.72 o 
   3   7  13      273.97      293.35     43.65 o 
 -10   8  13       74.03       42.79     44.33 o 
  -8   8  13      407.86      381.38     40.47 o 
  -6   8  13      170.97      211.71     41.90 o 
  -4   8  13        0.09      -47.52     47.52 o 
  -2   8  13      771.85      608.86     37.40 o 
   0   8  13      866.64      857.72     43.81 o 
   2   8  13       25.12      -15.03     48.57 o 
   4   8  13       86.52      112.21     42.90 o 
  -9   9  13      529.01      603.52     47.60 o 
  -7   9  13      444.96      340.56     35.16 o 
  -5   9  13     1136.98     1150.43     36.33 o 
  -3   9  13     1849.36     2169.14     56.86 o 
  -1   9  13     2077.95     2026.24     54.95 o 
   1   9  13      860.69      616.72     41.89 o 
   3   9  13     1271.75     1243.95     48.16 o 
  -8  10  13      217.45      345.18     55.63 o 
  -6  10  13     1374.86     1210.46     47.11 o 
  -4  10  13       57.28      101.82     35.04 o 
  -2  10  13      450.95      371.41     32.08 o 
   0  10  13      324.10      336.49     65.79 o 
   2  10  13      557.26      660.94     70.43 o 
  -9  11  13      316.64      396.47     57.82 o 
  -7  11  13       37.41       84.92     43.86 o 
  -5  11  13     1059.81     1048.52     45.45 o 
  -3  11  13     3892.76     4025.45     68.00 o 
  -1  11  13      808.92      801.25     42.18 o 
   1  11  13       96.66       92.19     41.21 o 
  -6  12  13       27.00       38.02     43.41 o 
  -4  12  13     1440.00     1448.87     44.03 o 
  -2  12  13      795.13      753.66     50.99 o 
   0  12  13      137.83      117.19     42.93 o 
  -5  13  13      108.96       80.65     45.04 o 
  -3  13  13      142.51      137.60     43.16 o 
  -1  13  13       53.89       60.00     40.00 o 
 -12   0  14     1762.65     1787.35     78.81 o 
 -10   0  14     5325.25     5400.70    270.51 o 
  -8   0  14       17.48       24.83     63.81 o 
  -6   0  14     1399.80     1454.18     75.83 o 
  -4   0  14      282.09      415.99     68.10 o 
  -2   0  14      606.93      602.71     78.08 o 
   0   0  14     2689.29     2717.71    134.98 o 
   2   0  14      936.51      820.69     61.06 o 
   4   0  14       25.24      -24.81     64.84 o 
 -11   1  14       57.55       -5.00     41.28 o 
  -9   1  14       94.94       90.45     37.19 o 
  -7   1  14     1782.62     2010.77     48.99 o 
  -5   1  14      335.21      368.28     48.66 o 
  -3   1  14      827.68      821.24     51.79 o 
  -1   1  14       49.65      -17.36     39.96 o 
   1   1  14        3.80       12.88     45.41 o 
   3   1  14      781.00      898.55     49.65 o 
 -12   2  14     1923.86     1807.97     48.40 o 
 -10   2  14       77.90       95.22     42.88 o 
  -8   2  14      884.84      923.01     46.46 o 
  -6   2  14      706.48      768.44     43.71 o 
  -4   2  14     4557.57     4945.39     89.78 o 
  -2   2  14      756.83      867.61     50.48 o 
   0   2  14      168.68      183.22     44.59 o 
   2   2  14      527.03      588.28     42.42 o 
   4   2  14      734.69      611.53     56.60 o 
 -11   3  14       13.62      -28.62     40.70 o 
  -9   3  14       50.90       72.55     39.47 o 
  -7   3  14      400.85      429.35     46.62 o 
  -5   3  14      162.84      239.87     72.15 o 
  -3   3  14       78.43       98.76     43.03 o 
  -1   3  14      137.71      221.30     58.29 o 
   1   3  14       34.97       70.72     44.73 o 
   3   3  14      136.09      109.18     47.74 o 
 -10   4  14     1591.07     1689.94     49.52 o 
  -8   4  14      528.45      518.62     41.02 o 
  -6   4  14      346.08      395.54     46.42 o 
  -4   4  14      916.52      783.85     43.50 o 
  -2   4  14      358.37      387.08     42.50 o 
   0   4  14     1138.22     1289.06     47.63 o 
   2   4  14      808.60      842.13     77.37 o 
   4   4  14       28.99      -12.16     46.06 o 
 -11   5  14       96.91       89.42     39.65 o 
  -9   5  14       93.11       82.79     48.47 o 
  -7   5  14       56.28       15.42     42.04 o 
  -5   5  14      168.75      264.36     46.35 o 
  -3   5  14      636.25      847.03     56.42 o 
  -1   5  14     1330.78     1241.41     71.52 o 
   1   5  14       14.79      103.95     40.98 o 
   3   5  14       10.62       89.89     46.77 o 
 -10   6  14     1166.83     1036.54     47.11 o 
  -8   6  14     1510.58     1549.58     36.34 o 
  -6   6  14      844.21      956.43     45.33 o 
  -4   6  14     1149.06     1105.72     46.80 o 
  -2   6  14      666.22      641.08     42.15 o 
   0   6  14     1272.91     1361.14     39.16 o 
   2   6  14     1389.80     1342.37     63.86 o 
  -9   7  14      106.94       64.81     40.18 o 
  -7   7  14      258.17      160.18     39.49 o 
  -5   7  14        8.22      -36.15     36.15 o 
  -3   7  14       16.11       57.69     46.47 o 
  -1   7  14      447.58      451.49     38.15 o 
   1   7  14      130.70      202.92     41.49 o 
   3   7  14      389.37      255.43     37.90 o 
 -10   8  14       26.98       -7.82     42.35 o 
  -8   8  14        4.98       94.44     46.37 o 
  -6   8  14     3375.51     3149.47     77.08 o 
  -4   8  14     1465.28     1353.42     45.20 o 
  -2   8  14        5.72        5.84     38.67 o 
   0   8  14       72.70       98.20     44.87 o 
   2   8  14     1022.48      938.11     55.67 o 
  -9   9  14      314.90      234.42     44.29 o 
  -7   9  14     1548.46     1534.62     74.96 o 
  -5   9  14       35.92       23.06     45.96 o 
  -3   9  14      807.30      780.94     82.91 o 
  -1   9  14      135.87      246.29     49.27 o 
   1   9  14      105.98      103.87     42.53 o 
  -8  10  14      553.99      594.28     63.52 o 
  -6  10  14      238.97      221.90     40.89 o 
  -4  10  14       17.04      -36.50     45.32 o 
  -2  10  14      795.82      844.76     49.59 o 
   0  10  14      830.87      818.48     49.42 o 
  -7  11  14      898.92      847.42     52.13 o 
  -5  11  14       80.18        7.33     45.73 o 
  -3  11  14      439.77      419.94     35.91 o 
  -1  11  14      282.84      336.54     43.28 o 
  -6  12  14      412.72      437.65     51.13 o 
  -4  12  14     3633.15     3183.45     64.62 o 
  -2  12  14       40.73      -14.67     44.40 o 
 -11   1  15     1154.01     1075.18     63.12 o 
  -9   1  15      176.79      198.22     46.55 o 
  -7   1  15      302.10      315.75     44.65 o 
  -5   1  15     2809.15     2638.51     48.71 o 
  -3   1  15      994.13      820.45     48.29 o 
  -1   1  15      900.40      837.83     39.10 o 
   1   1  15     1469.30     1271.40     51.03 o 
   3   1  15      461.29      413.94     42.31 o 
 -10   2  15      362.82      336.63     41.45 o 
  -8   2  15     1517.39     1387.13     92.78 o 
  -6   2  15      825.61      815.34     45.88 o 
  -4   2  15        0.15      -26.89     47.17 o 
  -2   2  15      168.08      259.31     44.30 o 
   0   2  15       29.94        9.35     43.71 o 
   2   2  15        0.37       12.96     58.22 o 
 -11   3  15      733.50      713.24     40.28 o 
  -9   3  15     1078.09     1044.59     71.65 o 
  -7   3  15      591.77      636.13     44.80 o 
  -5   3  15       37.35       82.33     50.11 o 
  -3   3  15      690.49      667.71     41.55 o 
  -1   3  15      894.24      795.50     80.86 o 
   1   3  15      434.44      437.94     48.83 o 
   3   3  15       27.12       79.36     43.54 o 
 -10   4  15     1205.41     1221.16     41.50 o 
  -8   4  15     1298.46     1307.55     41.23 o 
  -6   4  15      298.52      161.01     62.51 o 
  -4   4  15        7.37      122.72     43.42 o 
  -2   4  15     1897.95     2040.70     77.59 o 
   0   4  15       90.56       98.33     61.95 o 
   2   4  15      177.40      141.13     47.16 o 
  -9   5  15     1049.82      994.94     45.90 o 
  -7   5  15     1517.22     1422.55     37.71 o 
  -5   5  15     5814.33     5944.67     98.71 o 
  -3   5  15        2.90       53.68     67.69 o 
  -1   5  15       92.20      143.10     37.93 o 
   1   5  15       34.47       23.25     56.09 o 
 -10   6  15      265.40      164.28     39.36 o 
  -8   6  15      903.22      855.70     43.26 o 
  -6   6  15       25.73       18.07     54.06 o 
  -4   6  15      140.51       98.33     35.88 o 
  -2   6  15      902.25      894.46     54.22 o 
   0   6  15     1007.12      882.16     70.07 o 
   2   6  15       55.80      129.64     45.39 o 
  -9   7  15      204.77      164.76     43.58 o 
  -7   7  15     1973.47     2046.61    107.03 o 
  -5   7  15       20.65       13.27     46.05 o 
  -3   7  15     1421.73     1348.05     55.57 o 
  -1   7  15      574.12      497.67     42.96 o 
   1   7  15     2254.73     2120.04     86.86 o 
  -8   8  15      354.61      424.58     43.86 o 
  -6   8  15        2.07       48.10     42.58 o 
  -4   8  15      226.07      332.74     66.68 o 
  -2   8  15      273.77      396.13     55.83 o 
   0   8  15      209.49      308.22     47.15 o 
  -7   9  15       19.74       16.82     63.43 o 
  -5   9  15     1767.03     1936.82     74.63 o 
  -3   9  15       27.79       56.99     48.06 o 
  -1   9  15      612.35      463.13     75.72 o 
  -6  10  15       35.30       19.30     43.05 o 
  -4  10  15        1.09      -59.33     59.33 o 
  -2  10  15        0.00        0.96     57.72 o 
  -5  11  15      198.82      117.98     43.94 o 
  -3  11  15      619.56      432.13     50.70 o 
 -10   0  16     3803.63     3283.14    176.47 o 
  -8   0  16      517.04      537.66    155.23 o 
  -6   0  16        4.37       60.89     66.49 o 
  -4   0  16     1723.61     1781.37     63.86 o 
  -2   0  16      591.25      637.05     62.99 o 
   0   0  16     2622.45     2548.72    137.40 o 
   2   0  16       76.45       27.98     57.34 o 
  -9   1  16     1931.38     1955.22     98.38 o 
  -7   1  16       39.59      146.08     50.58 o 
  -5   1  16       62.27       38.58     38.78 o 
  -3   1  16     1465.68     1487.85     61.19 o 
  -1   1  16      317.55      431.80     57.34 o 
   1   1  16       13.77      -57.76     57.76 o 
 -10   2  16        8.89       12.27     43.03 o 
  -8   2  16      560.97      561.09     50.88 o 
  -6   2  16     3083.31     3425.00     43.83 o 
  -4   2  16       25.78       47.12     31.92 o 
  -2   2  16      107.97      126.90     39.72 o 
   0   2  16      609.54      561.93     43.23 o 
   2   2  16      924.31      934.32     54.07 o 
  -9   3  16      109.02      112.22     39.87 o 
  -7   3  16       57.03       94.69     86.06 o 
  -5   3  16      152.80      105.40     39.62 o 
  -3   3  16        3.85       45.96     44.88 o 
  -1   3  16     2118.80     2307.27     51.86 o 
   1   3  16        1.66      -41.76     45.91 o 
 -10   4  16      764.31      742.42     50.73 o 
  -8   4  16     1416.26     1464.95     77.46 o 
  -6   4  16      713.49      722.57     46.55 o 
  -4   4  16      717.91      811.77     88.29 o 
  -2   4  16      776.38      781.61     51.63 o 
   0   4  16      267.67      248.13     47.26 o 
  -9   5  16       10.70      -43.25     43.25 o 
  -7   5  16        0.05       15.32     54.31 o 
  -5   5  16      177.83      108.08     49.94 o 
  -3   5  16      328.42      184.32     60.60 o 
  -1   5  16      233.19      149.08     47.56 o 
   1   5  16       22.55      -40.30     64.03 o 
  -8   6  16     1783.23     1532.16     91.67 o 
  -6   6  16     1216.63     1223.86     51.14 o 
  -4   6  16      591.03      634.13     55.97 o 
  -2   6  16      436.11      532.08     48.53 o 
   0   6  16     1254.98     1094.71    117.46 o 
  -7   7  16      666.84      565.95     72.59 o 
  -5   7  16       33.68       -0.59     48.09 o 
  -3   7  16      332.59      315.54     95.05 o 
  -1   7  16      896.79      550.06     51.81 o 
  -6   8  16     1788.24     1522.56     85.35 o 
  -4   8  16      382.25      388.75     61.62 o 
  -2   8  16       28.35       21.61     46.55 o 
  -5   9  16      348.10      226.59     44.96 o 
  -3   9  16     1073.58      830.29     52.71 o 
  -9   1  17     1000.22      991.10     71.43 o 
  -7   1  17      544.91      417.84     49.64 o 
  -5   1  17      402.13      462.31     52.25 o 
  -3   1  17      126.85      215.90     39.39 o 
  -1   1  17      575.56      569.56     91.89 o 
  -8   2  17      191.64      156.42     47.88 o 
  -6   2  17        2.12      -25.89     44.08 o 
  -4   2  17     1251.95     1178.33    114.84 o 
  -2   2  17      608.39      486.49     96.77 o 
   0   2  17       15.63       30.03     97.65 o 
  -7   3  17      150.42      197.32     43.35 o 
  -5   3  17       31.48      123.27     68.67 o 
  -3   3  17      635.89      673.11     65.58 o 
  -1   3  17     1324.83     1383.29    132.70 o 
  -8   4  17       14.35       36.91     42.73 o 
  -6   4  17       73.10        0.63     49.39 o 
  -4   4  17      123.27       91.39     83.54 o 
  -2   4  17      476.17      580.63     49.66 o 
  -7   5  17     2800.12     2587.67     52.02 o 
  -5   5  17      496.54      471.98     43.67 o 
  -3   5  17      629.01      629.97     47.66 o 
  -1   5  17      291.25      243.55     50.28 o 
  -6   6  17       49.21       17.38     47.05 o 
  -4   6  17       77.19      124.35     40.88 o 
  -2   6  17        6.51        4.86     44.25 o 
  -5   7  17      760.83      711.93    105.39 o 
  -6   0  18        8.10       22.22     69.00 o 
  -4   0  18      485.24      209.59    178.62 o 
  -5   1  18        4.67       57.41     53.37 o 
  -3   1  18      278.49      307.29     41.40 o 
  -6   2  18      840.19      777.59     74.00 o 
  -4   2  18       99.68       25.38     42.95 o 
  -5   3  18      264.21      142.81     84.96 o 
                                                 
